# Supplementary material for: Transcriptome analysis reveals EBF1 ablation-induced injuries in cardiac system
Source: Theranostics. 2024 Aug 12;14(12):4894–915. doi: 10.7150/thno.92060 (PMC11373621; doi:10.7150/thno.92060)
Supplement: Supplementary file 2 — Supplementary tables. [file thnov14p4894s2.zip]

Archive with 6 entries (5 files):
- Supplementary materials/Supplementary information.docx
- Supplementary materials/Table S1. Oligonucleotides.xlsx
- Supplementary materials/Table S2. RNA-seq genes_FPKM-PS,LV,RV,SN_human.xlsx
- Supplementary materials/Table S3. RNA-seq genes_count-EBF1 KO vs. WT_day 3.xlsx
- Supplementary materials/Table S4. RNA-seq gene_count-Ebf1 KO vs. WT_mouse heart.xlsx
- Supplementary materials/
