# Supplementary material for: Transcriptome analysis reveals EBF1 ablation-induced injuries in cardiac system
Source: Theranostics. 2024 Aug 12;14(12):4894–915. doi: 10.7150/thno.92060 (PMC11373621; doi:10.7150/thno.92060)
Supplement: Supplementary file 2 — Supplementary tables. [file thnov14p4894s2.zip › Supplementary materials/Table S1. Oligonucleotides.xlsx]

## Sheet: Sheet1
Primers for RT-qPCR (All sequences (5’ to 3’))
human EOMES
ATTGTCCCTGGAGGTCGGTA
GCTCTGTTGGGGTGAAAGGA
human TBXT
GAGGATGTTTCCGGTGCTGA
CCATTCCCCGTTCACGTACT
human MESP1
CGAGTCCTGGATGCTCTCTG
CCATGAGTCTGGGGACGAGA
human EBF1
TATCAAAGCCATCAGCCCGA
CAGACCAGCATGGTACCGAATA
human GATA4
AGACGTTCTCAGTCAGTGCG
GCTGTTCCAAGAGTCCTGCT
human NKX2-5
CAAGTGTGCGTCTGCCTTTC
CGCACAGCTCTTTCTTTTCGG
human ISL1
TGGGAGACATGGGAGATCCA
CCGCATGCCATTCCAAATCC
human TBX5
CGTCTTTCCTGAGACTGCGT
TGGGGACCACGGGATATTCT
human CTNT
GCCCAATGGAGGAGTCCAAA
ACGAGCTCCTCCTCCTCTTT
human MYH6
AAGCAGGAAGCCCACTTCTC
AGTATCGGCAGTTGCGTAGG
human MYH7
GTATGAGGAGTCGCAGTCGG
TGTTCTCCCGCTTGAAGGTC
human NPPA
TTAGAAGATGAGGTCGTGCCC
GCCCTCAGCTTGCTTTTTAGG
human NPPB
TGGAAACGTCCGGGTTACAG
CTTCCAGACACCTGTGGGAC
human GAPDH
GTCAAGGCTGAGAACGGGAA
AAATGAGCCCCAGCCTTCTC
Human CD31
AACGGAAGGCTCCCTTGATG
TAAGAACCGGCAGCTTAGCC
Human a-SMA
GTTCCGCTCCTCTCTCCAAC
ACGCTGGAGGACTTGCTTTT
Human TCF21
GAAAGAAGTGGTGACCGCGA
GTAAAGTGTTCTCGCGGGGT
Primers for ChIP-qPCR (All sequences (5’ to 3’))
ChIP-qPCR negtive 1
GCATGGTGCAAAGACCCTTC
TGGACACTTTCACCAGAGCC
ChIP-qPCR negtive 2
TCACAGGGCTAAGCAAGTGG
GAGCTGTCACTCAGAGCCAA
NPPB promoter 1
CCTGCCATGCAGGGTTATCT
ACTTGTCTGTGTCTCCAGCG
NPPB promoter 2
GGTGCTGTCTGGGGATCCAT
CTCCAGGATAAAAGGCCACGG
NPPB enhancer 1
AGAACTCACCTCTGGGAGGG
TGTCAGCTCACCCACGATTC
NPPB enhancer 2
TGAGCAAAGACTGTGGTCCC
CCTGGGAGCTGTCGAATCAA
NPPB enhancer 3
ATGCGACTCAAAGCCCCATT
CCCTTAGCCATTACGACGGT
NPPB enhancer 4
CGTTAAATCGCGTGTGGAGC
AAGCAGTAAGCCACCCCAAC
NPPB enhancer 5
AGCTCGCCCACTGTAAGTAA
TTCATGCGTTTTAGCGCTGC
NPPB enhancer 6
GAGCCCCCGGGAAATAACTC
AGGCTGTGCTCATTCAGTCC
NPPB enhancer 7
CTGGCAGGATTGCCACAAAC
CAGGTCCAGCTTATCAGGGC
NPPB enhancer 8
AGGGCCTTCTTGCCTTATGC
AGGGCCTTCTTGCCTTATGC
NPPB enhancer 9
ACAGCTGTCCTCTTGGCTCT
GGCAGGGTCAACAGACTTGG
NPPB enhancer 10
ATGGGCTACAATGACCAGGC
ACCACAGCTGCTGACCTTAG
NPPB enhancer 11
AGTCTGGCCCTTGGTTGTAG
CTTGGACTCTTACTGCTGCTC
NPPB enhancer 12
CTGGGGAGCAACACCTCATT
ACTTCTTGAGCAGAGCCCAC
NPPB enhancer 13
GCCATGGCAAGCCTCATTTC
GTGACCCCACTTCCGTTTCT
NPPB enhancer 14
ATGCAGTCAAGCGGGGTC
GGGGCGATGAGAAGCTACAG
NPPB enhancer 15
GGTGACGCGCTTATCCACTT
TTGCTCGCCCTCTCACCTTC
CRISPR/Cas9 gRNA (All sequences (5’ to 3’))
EBF1 knockout gRNA (gRNA1)
GTGCTCGGCACGTACCCGTG
EBF1 knockout gRNA (gRNA2)
GCATGAACGCGGTGCGGACG
EBF1 knockout gRNA (gRNA3)
GTCTTGGCCTTCATACACTA
