# Supplementary material for: Transcriptome analysis reveals EBF1 ablation-induced injuries in cardiac system
Source: Theranostics. 2024 Aug 12;14(12):4894–915. doi: 10.7150/thno.92060 (PMC11373621; doi:10.7150/thno.92060)
Supplement: Supplementary file 2 — Supplementary tables. [file thnov14p4894s2.zip › Supplementary materials/Table S2. RNA-seq genes_FPKM-PS,LV,RV,SN_human.xlsx]

## Sheet: mRNA_FPKM
Gene_id	LV	PS	RV	SN
	left ventricle (LV)	human induced pluripotent stem cells (PS)	right ventricle (RV)	sinoatrial node (SN)
ENSG00000186205	0.989386	1.50336	1.31143	1.56326
ENSG00000145416	0	0.149174	0.001996	0.007762
ENSG00000145416	4.06728	0	4.47819	4.91702
ENSG00000186205	0.576521	5.63363	0.566381	1.60502
ENSG00000145416	0	0	0.003034	0
ENSG00000145416	0.3113	0.010207	0.570334	0.475215
ENSG00000145416	0	0	0	0
ENSG00000186205	0.042581	0.567118	0.044938	0.028632
ENSG00000099785	0	0	0	0
ENSG00000099785	6.76032	0.90549	5.14584	6.18814
ENSG00000117791	3.4088	1.41664	6.67399	6.36793
ENSG00000099785	1.13257	0.71837	3.43763	3.2263
ENSG00000099785	6.19046	0.792248	6.73986	7.62582
ENSG00000099785	13.3854	2.28839	12.1459	11.5054
ENSG00000117791	0.93987	0.356924	1.39776	0.815478
ENSG00000117791	0.99789	0.605759	0.467381	1.68399
ENSG00000099785	1.64836	0.543226	2.20616	0
ENSG00000099785	2.65212	2.41142	4.60736	9.63516
ENSG00000173926	0.496287	0.847242	1.28896	0.577676
ENSG00000173926	4.03965	1.67046	3.57179	3.3126
ENSG00000144583	0	0.965783	0	0
ENSG00000198060	9.31131	9.15658	10.135	8.9344
ENSG00000145495	0.384939	0.476957	0.919691	0.544623
ENSG00000145495	1.5141	1.59302	1.17044	1.25847
ENSG00000145495	27.0973	20.8053	30.5794	32.5374
ENSG00000145495	0.308758	0	0	0
ENSG00000145495	0.200072	0	0	0
ENSG00000136536	0.106641	0.212416	0.065609	0.036124
ENSG00000136536	0.563048	0.973451	0.18305	1.05371
ENSG00000136536	14.6947	18.8061	18.4467	17.0259
ENSG00000136536	0.02324	2.27821	0.033094	0.016392
ENSG00000136536	1.90591	3.77055	0.002911	0.001987
ENSG00000136536	0.241884	3.86577	0	0
ENSG00000165406	0	0	0	0
ENSG00000165406	0.624172	1.10779	0.09344	0.727165
ENSG00000165406	4.99484	2.52058	5.07405	4.82442
ENSG00000165406	8.73316	4.15751	10.3715	10.5326
ENSG00000139266	2.47839	1.04654	2.69333	3.97923
ENSG00000139266	4.08805	1.05192	3.5042	1.93527
ENSG00000173838	0	0.077771	0	0
ENSG00000173838	0	0	0	0
ENSG00000173838	0	0	0	0
ENSG00000173838	0	0	0.003825	0
ENSG00000173838	0	0	0	0
ENSG00000173838	0	0	0	0
ENSG00000173838	0	0	0	0
ENSG00000183654	0.834007	0.08048	1.06672	0.262447
ENSG00000183654	0	0	0.33737	0.217759
ENSG00000180096	0.607025	0.09772	0.684378	0.88804
ENSG00000168385	0.188785	0.095212	0.000228	0.022028
ENSG00000168385	0	0.366628	0	0
ENSG00000168385	1.03338	2.8468	1.09823	2.25091
ENSG00000168385	3.51862	1.19139	2.46086	1.14284
ENSG00000168385	19.9379	13.8137	23.4671	41.6528
ENSG00000168385	0	0	0.218036	4.1e-05
ENSG00000168385	0.564593	1.64869	1.10352	1.36362
ENSG00000168385	0.047801	0.201922	0.033175	0.059326
ENSG00000168385	1.96858	0	2.25099	0
ENSG00000168385	0	0.527631	0	0.803326
ENSG00000168385	0	0	0	0
ENSG00000168385	0.551339	1.2204	0.205848	0.421616
ENSG00000168385	0	0	0	0
ENSG00000168385	0	30.7891	0.016435	0.055989
ENSG00000168385	0.166152	0.547384	0.289498	0.286848
ENSG00000168385	0.585703	2.85993	1.41008	2.08017
ENSG00000168385	3.16551	2.57687	5.62677	1.1936
ENSG00000168385	0	0	0	0
ENSG00000168385	0	0	0	0
ENSG00000168385	0	0	0	0
ENSG00000168385	0	0	0	0
ENSG00000168385	0	0	0	0
ENSG00000168385	0.257433	0.900694	0.161597	0.622223
ENSG00000100167	0	1.28055	0	0
ENSG00000100167	0.06306	12.6854	0.080119	0.101615
ENSG00000100167	0	0	0	0
ENSG00000100167	0	0.117903	0	0
ENSG00000100167	0	0	0	0
ENSG00000108387	0	0	0	0
ENSG00000108387	0.835362	0.642906	0.562165	0.559469
ENSG00000108387	0	0	0	0
ENSG00000108387	0.089853	0	0	0.042874
ENSG00000108387	0.460479	0	0.213251	0.347805
ENSG00000108387	0.14042	0	0	0.104786
ENSG00000108387	0.559809	0.137161	0.930046	0.496178
ENSG00000108387	6.42338	0	7.23008	4.21545
ENSG00000108387	0.070525	0.066748	0.06249	0.03133
ENSG00000108387	1.31509	0	0.348635	0.865694
ENSG00000108387	1.20107	0	0.38602	0.370989
ENSG00000108387	0	0	0	0
ENSG00000108387	0.008836	0.372697	0.207219	0.011414
ENSG00000184702	0.150622	0.182304	0.145496	0.665444
ENSG00000184702	5.88537	1.29416	6.10066	5.38351
ENSG00000184702	0.453668	0	0.543304	0.029896
ENSG00000184702	0	0	0	13.8436
ENSG00000184702	0.237822	0.19637	0.336996	0.151251
ENSG00000184702	13.1883	1.32014	6.05618	7.39529
ENSG00000184702	0	0	0	22.9082
ENSG00000184702	17.117	0	17.9638	11.459
ENSG00000125354	0	0	0	0
ENSG00000125354	0	0	0	0
ENSG00000125354	0.518368	0	0.426685	0.144799
ENSG00000125354	1.97201	4.83139	2.16225	2.19164
ENSG00000125354	1.15478	0.867016	1.28861	1.46945
ENSG00000125354	0.000439	1.04235	0.001241	0.296862
ENSG00000122545	0	0	0	0
ENSG00000122545	0	0	1.48635	2.0456
ENSG00000122545	0.237812	1.38893	1.13171	0.644493
ENSG00000122545	25.7331	22.7451	0	0
ENSG00000122545	2.64853	4.30812	8.27571	2.90884
ENSG00000122545	0.38505	0	19.5691	13.1321
ENSG00000122545	0.064595	0	9.62745	13.4395
ENSG00000122545	0	0	0	0
ENSG00000122545	0	0	0	0
ENSG00000164402	0	0	0	0.005435
ENSG00000164402	0.192967	0	0.069495	0.039255
ENSG00000164402	2.89961	2.54563	5.56303	0.283768
ENSG00000164402	0.000342	0	0.265121	0.351736
ENSG00000164402	1.046	0	0.00097	0.001445
ENSG00000164402	0.408262	0.592019	0.382266	0.399707
ENSG00000164402	0.050836	8.80211	0.825049	7.6849
ENSG00000164402	0.030404	0.019067	0.013787	0.020857
ENSG00000164402	4.38563	0	3.10179	1.41668
ENSG00000164402	0.02709	0.12233	0.12758	0.108236
ENSG00000164402	1.67166	0.060286	2.1948	2.42035
ENSG00000164402	0	0	0	0
ENSG00000184640	0	0	0	0
ENSG00000184640	0	0	0	0.339945
ENSG00000184640	0	0	0	0
ENSG00000184640	0.049441	3.17274	0.05894	0.321971
ENSG00000184640	0.054928	0.102324	0.02882	0.034526
ENSG00000184640	0	0.374795	0	0
ENSG00000184640	0	0.287292	0	0
ENSG00000184640	0.646095	0.5041	0.290465	0.174171
ENSG00000184640	0.055211	0.405661	0	0.12795
ENSG00000184640	6.85277	1.51383	15.0317	6.80754
ENSG00000184640	0	0.293007	0.019	0.041633
ENSG00000184640	0	0	0	0
ENSG00000184640	1.03967	47.1061	3.28682	0
ENSG00000184640	0.145061	0.281615	0.146296	0.060586
ENSG00000184640	1.63957	0	4.27945	2.47619
ENSG00000184640	0.00106	0.121414	0.00189	0.001023
ENSG00000184640	0.082991	0.300377	0.032341	0.042498
ENSG00000184640	0	0	0	0
ENSG00000184640	0.216783	0.576807	0.041033	0.253521
ENSG00000184640	0.110029	0.628044	0.079453	0.051129
ENSG00000184640	0	0	0	0.011722
ENSG00000184640	0	0	0	0
ENSG00000184640	0.206347	1.72485	0.221305	0.085109
ENSG00000184640	0.852163	1.41228	0.514248	0.274221
ENSG00000184640	0.813937	0	0.037893	0
ENSG00000184640	0	0	0	0.116829
ENSG00000184640	0.541918	28.2005	0.163168	0.070899
ENSG00000184640	0	0.096058	0	0
ENSG00000184640	0	0	0	0
ENSG00000184640	0.227805	0.472073	0.163016	0.080168
ENSG00000184640	0	0	1.7053	0.142676
ENSG00000184640	0.003048	0.050905	0.023609	0.012051
ENSG00000184640	0	0.207712	0	0
ENSG00000184640	0.081208	0.970849	0.625813	0
ENSG00000186522	1.55431	11.3408	2.69685	4.20921
ENSG00000186522	0	0	0	0
ENSG00000186522	0.701413	0.302717	1.16205	1.84483
ENSG00000186522	0.426233	1.86409	0.580437	0.87087
ENSG00000186522	0	0	0	0.252348
ENSG00000186522	0	28.4377	13.823	20.9269
ENSG00000186522	12.9354	0.335937	1.64483	1.11347
ENSG00000186522	0	1.4618	0	0
ENSG00000186522	0	0.761693	0.104186	0.551693
ENSG00000186522	0.226682	1.17087	0.328172	0.704664
ENSG00000138758	0	0	0	0
ENSG00000138758	8.53995	33.4123	11.5651	16.0986
ENSG00000138758	0.183557	0.304914	0.253586	0.446851
ENSG00000138758	0.135453	0	0	0.361897
ENSG00000138758	0.236398	0.911565	0.267468	0.268222
ENSG00000138758	10.1367	24.2207	7.33603	21.5227
ENSG00000138758	0.014868	1.31657	0.019294	0.36357
ENSG00000138758	0.326013	0.505235	0.172572	0.506005
ENSG00000138758	0.277803	0.341141	0.06571	0.20175
ENSG00000140623	0	0	0	0
ENSG00000140623	0	0	0	0
ENSG00000140623	0	0	0	0
ENSG00000154997	0.010372	0	0	0
ENSG00000173077	0	0	0	0
ENSG00000173077	0	0	0	0
ENSG00000121410	0	0.020095	0.016641	0
ENSG00000121410	0.829928	1.40766	0.498769	1.11482
ENSG00000148584	0	0	0.0087	0.009183
ENSG00000148584	0	0	0	0
ENSG00000148584	0	0	0	0
ENSG00000148584	0	0	0	0
ENSG00000148584	0	0	0	0
ENSG00000148584	0	0	0	0
ENSG00000148584	0	0	0	0
ENSG00000148584	0	0	0	0
ENSG00000175899	0.002429	0	0.380278	0.231946
ENSG00000175899	410.838	0.874161	477.483	324.052
ENSG00000166535	0	0.272586	0	0.077902
ENSG00000166535	0	0	0	0.014801
ENSG00000166535	0	0	0	0
ENSG00000166535	0.00425	1.40476	0.02121	0.033274
ENSG00000166535	0	0.957035	0	0
ENSG00000184389	0.081878	0	0.107274	0.014097
ENSG00000128274	0.491672	3.1085	0.715877	1.89513
ENSG00000128274	12.0508	0.322029	16.6496	3.27586
ENSG00000128274	0.469885	0	0.8653	0.90974
ENSG00000128274	1.45923	0.474064	0.882354	0.942672
ENSG00000118017	0	0	0	0
ENSG00000094914	2.09538	16.6961	6.18971	1.82423
ENSG00000094914	1.86061	0.25492	1.11424	6.40954
ENSG00000094914	4.07999	0	0.091075	0
ENSG00000094914	2.64595	2.81307	2.88324	0.774164
ENSG00000094914	0	0.846723	0	0
ENSG00000081760	3.87145	23.8891	4.40469	7.60287
ENSG00000114771	0	0	0.025214	0
ENSG00000114771	0	0	0	0
ENSG00000197953	0	0	0	0.024698
ENSG00000188984	0	1.26075	0	0.009805
ENSG00000204518	0	0.035454	0	0
ENSG00000109576	0	0.706255	0	0
ENSG00000109576	0	0.003779	0	0.026168
ENSG00000109576	0	0	0	0
ENSG00000109576	0	0	0	0
ENSG00000109576	0	0	0	0
ENSG00000109576	0	0	0	0
ENSG00000109576	0.811114	3.57399	0.801321	0.946393
ENSG00000103591	0	0	0	0.455419
ENSG00000103591	4.0453	10.5913	4.2396	7.46495
ENSG00000103591	0.060175	0.164505	0	0.077758
ENSG00000103591	3.20783	6.30586	3.50488	0.051593
ENSG00000115977	2.48765	1.01044	4.60611	4.47477
ENSG00000115977	0	0	0	0
ENSG00000115977	12.0597	8.76313	7.90875	8.66646
ENSG00000115977	5.26686	4.32827	4.33717	4.01106
ENSG00000115977	0.893759	0.580638	0.571475	0.475547
ENSG00000115977	5.28032	1.97324	1.59681	1.64584
ENSG00000087884	0.039032	0.009349	0.14033	0.148944
ENSG00000087884	3.22892	0.353151	1.21862	0.518739
ENSG00000087884	0	0	0	0
ENSG00000087884	3.70988	0.034934	3.07495	3.61809
ENSG00000087884	0.135607	0.111489	0.316352	0.212389
ENSG00000087884	0	0	0	0
ENSG00000087884	2.04509	0	1.04108	0.908928
ENSG00000087884	0	0.429053	0.061916	0
ENSG00000087884	2.61125	1.72162	3.90309	2.21509
ENSG00000127837	0	0	0	0
ENSG00000127837	0.013797	1.72482	0.015261	1.4071
ENSG00000127837	0.611862	0	0.467949	1.18611
ENSG00000127837	19.9973	27.1401	23.4383	15.1803
ENSG00000127837	0.96917	7.14344	2.10132	3.87985
ENSG00000129673	0	0.152096	0	0
ENSG00000129673	0.102877	0	0.121718	0
ENSG00000129673	0	0	0	0
ENSG00000131043	4.47494	10.0109	2.84048	4.82369
ENSG00000131043	0	0.003023	0	0.54592
ENSG00000131043	1.85617	0.000447	3.81987	2.75238
ENSG00000205002	0.044935	0.746152	0	0
ENSG00000090861	19.94	92.8011	23.305	22.75
ENSG00000090861	0.057691	0.994009	0.021288	0.033021
ENSG00000124608	3.15351	11.806	3.50612	4.00362
ENSG00000266967	0	0	0	0
ENSG00000266967	0	1.869	0	5.77668
ENSG00000157426	0	0	1.1541	1.45543
ENSG00000157426	0	0.379664	0.499717	0.980918
ENSG00000157426	1.69341	3.34788	1.27992	1.57436
ENSG00000157426	1.29246	3.29401	0.895072	0.97574
ENSG00000157426	0.029645	0.045384	0	0
ENSG00000149313	14.0361	17.8478	14.1332	15.6683
ENSG00000149313	0	0	0	0
ENSG00000149313	0	0	0	0
ENSG00000008311	0.436589	10.8806	0.612801	0.553603
ENSG00000008311	16.2424	202.714	15.7694	13.3288
ENSG00000275700	0.211239	0	0	0
ENSG00000275700	0.257833	0.735884	0.237711	0.323151
ENSG00000275700	4.63861	14.4866	4.74161	6.43064
ENSG00000181409	0.579023	0	0.579434	0.641227
ENSG00000181409	0.434653	0	0.318533	0.745693
ENSG00000181409	1.22391	0.632342	2.1061	3.57039
ENSG00000181409	0	0	0.077205	0.431836
ENSG00000181409	0.002348	0	0	0
ENSG00000183044	0.005777	0	0	0
ENSG00000183044	0.020286	0.124255	0.011643	0.014986
ENSG00000183044	0.055915	0	0.010161	0.014966
ENSG00000183044	0	0.010308	0	0.811607
ENSG00000183044	3.3369	2.1831	2.96492	5.56822
ENSG00000183044	0	0.07392	0.046673	0.029306
ENSG00000183044	0	0	0	0
ENSG00000183044	0	0	0	0
ENSG00000183044	0	0	0	0
ENSG00000165029	0.512033	0.23167	0.453111	0.573353
ENSG00000165029	14.2383	8.27612	16.4362	16.0567
ENSG00000165029	0.76653	0.062635	0.312686	0.593041
ENSG00000154263	0.057365	0	2.89934	0.0408
ENSG00000154263	0.868709	0	1.14577	1.30888
ENSG00000154263	3.35163	0.068507	7.26757	9.9464
ENSG00000144452	0	0	0	0
ENSG00000144452	0	0.006136	0.001886	0.042971
ENSG00000144452	0	0	0	0
ENSG00000179869	0	0	0	0
ENSG00000179869	0.007261	0.012987	0.033706	0.012597
ENSG00000179869	0	0	0	0
ENSG00000179869	0	0	0	0
ENSG00000107331	0.001935	0.007645	0.012808	0.013104
ENSG00000107331	0	0	0	0
ENSG00000107331	0	0	0	0
ENSG00000107331	7.43004	3.40438	6.82708	11.3555
ENSG00000107331	0	0	0	0
ENSG00000107331	0	0	0.01984	0
ENSG00000167972	0.897344	0.41242	0.007963	0.332573
ENSG00000167972	1.61244	3.18735	2.69484	2.83221
ENSG00000167972	0.546004	0.393487	0.13786	0.223581
ENSG00000198691	0.000747	0	0	0.01668
ENSG00000198691	0.062726	0.02241	0.084521	0.022879
ENSG00000198691	0	0	0	0
ENSG00000154265	3.50732	1.97192	3.44307	0.52769
ENSG00000154265	0.118231	0.003536	0.357611	0.122562
ENSG00000154265	0	0	0	0
ENSG00000154265	0.950641	0.034766	0.972341	1.41423
ENSG00000154265	0.038064	0.037518	0.067736	0.056897
ENSG00000154265	0.952695	0.335828	0.96543	1.45073
ENSG00000154265	0.572466	0.215334	0.529085	3.33055
ENSG00000154262	2.7586	0	5.1654	5.16286
ENSG00000154262	12.6373	0.021072	18.9322	20.8196
ENSG00000064687	0	0	0	0.74433
ENSG00000064687	1.31484	0.648656	0.069925	1.1503
ENSG00000064687	0.277856	0.142642	0.430651	0.230207
ENSG00000064687	0	0.058097	0.002255	0.549591
ENSG00000064687	0	0	0	0
ENSG00000064687	0	0	0	0
ENSG00000064687	0.137824	0.339641	0.167732	0
ENSG00000064687	0	3.18947	0.784985	0
ENSG00000141338	2.55671	0	0.398218	0.595758
ENSG00000141338	27.019	0	8.98596	9.99959
ENSG00000141338	2.74252	0.132832	39.2832	0
ENSG00000141338	0	0	0.145566	0.0456
ENSG00000141338	0	0	0	35.286
ENSG00000154258	7.14923	0.056647	9.81587	13.0535
ENSG00000154258	0.261967	0	0.741304	0.721707
ENSG00000154258	0	0	1.77928	1.65435
ENSG00000154258	1.20589	0	4.47929	5.87594
ENSG00000085563	0.556166	0.255021	2.2584	0.433718
ENSG00000085563	0.005137	0	0	0.008118
ENSG00000085563	1.87558	0	0	0
ENSG00000085563	0	0	0	0
ENSG00000135776	6.31626	5.8911	6.39002	7.0568
ENSG00000073734	0	0	0	0
ENSG00000073734	0	0	0.036422	0.07263
ENSG00000073734	0	0	0	0
ENSG00000073734	0	0	0	0
ENSG00000005471	0.178164	0.207752	0.003298	1.5826
ENSG00000005471	0.186448	0	0.433164	0.776262
ENSG00000005471	2.0164	0	0.021026	0.007211
ENSG00000005471	0.394302	0	1.92714	0
ENSG00000005471	0	0	0	0
ENSG00000005471	0	0	0	0
ENSG00000005471	0	0	0.216953	0.073961
ENSG00000004846	0	0	0	0
ENSG00000004846	0	0	0	0
ENSG00000004846	0	0	0	0
ENSG00000004846	0	0	0	0
ENSG00000115657	1.70602	0	0	0
ENSG00000115657	3.86994	7.78859	5.02704	6.17959
ENSG00000131269	2.03002	4.61042	1.88641	2.01942
ENSG00000131269	0	0	0	0
ENSG00000131269	12.6227	11.3939	13.138	10.0049
ENSG00000131269	0	0	0	0
ENSG00000131269	0	0	0	0
ENSG00000131269	0	0	0	0
ENSG00000131269	0	0	0	0
ENSG00000131269	0	0	0	0
ENSG00000131269	3.5e-05	2.6e-05	5.3e-05	1.2e-05
ENSG00000197150	0.009902	0.026719	3.00311	0.006329
ENSG00000197150	0.037323	0.269084	0.0547	0.190365
ENSG00000197150	0	0	0	0
ENSG00000197150	3.39896	4.13091	0.164209	0.105683
ENSG00000197150	2.97814	1.11409	4.7253	4.10241
ENSG00000197150	0.562177	0.321892	0.14203	0.357116
ENSG00000197150	0.888733	0	1.26301	0.53996
ENSG00000197150	0	0	0	2.4561
ENSG00000150967	0	0.000741	1.22706	0
ENSG00000150967	0.168487	0.772212	0.000796	0.000954
ENSG00000150967	0.049724	0.001862	0.1079	0.096153
ENSG00000150967	0.082354	0.017927	0.148824	0.043502
ENSG00000150967	0.979456	0	0.517131	1.85126
ENSG00000150967	0.066044	0.312174	0.035446	0.24108
ENSG00000150967	0.112895	0	0	0
ENSG00000150967	0.778692	0.701552	0.390873	1.05546
ENSG00000150967	0	0.113865	0	0
ENSG00000150967	0.193197	0.557594	0.304295	0.344927
ENSG00000150967	0.119542	0.383654	0	0.096093
ENSG00000150967	0.336276	0.526338	0.565234	0.351865
ENSG00000150967	0.328741	0.401452	0.219113	0.300604
ENSG00000150967	0.352973	0.155976	0.273146	0.317191
ENSG00000150967	0.024745	0.324249	0.608261	0.143637
ENSG00000150967	0	0	0	0
ENSG00000103222	8.34074	24.3879	8.3779	10.8437
ENSG00000103222	0	0.270625	0.117513	0.064452
ENSG00000103222	0.001261	0.439434	0.324296	0.296728
ENSG00000124574	1.55482	3.15781	1.23127	2.95814
ENSG00000124574	0	0	0	0
ENSG00000124574	0.100071	0.095671	0	0
ENSG00000124574	1.52299	3.16908	1.66596	0.610822
ENSG00000121270	0	0	0	0
ENSG00000121270	0	0	0	0
ENSG00000121270	0	0	0	0
ENSG00000121270	0	0	0	0
ENSG00000121270	0.016776	0.008322	0.008515	0.022661
ENSG00000140798	0	0	0	0
ENSG00000140798	0	0	0	0
ENSG00000023839	0.076994	0.131485	0.112595	0.128713
ENSG00000023839	0	0	0	0
ENSG00000023839	0	0	0	0.145276
ENSG00000108846	0.003845	0	0	0
ENSG00000108846	0	0	0	0
ENSG00000108846	0	0.117173	0	0.023694
ENSG00000108846	0.150313	0	0.109931	0.721975
ENSG00000125257	0.009282	0.060856	0	0.038708
ENSG00000125257	0	0	0.233099	0
ENSG00000125257	0.029745	0.000531	0.008439	0.018354
ENSG00000125257	1.36396	5.54689	3.39006	4.01937
ENSG00000125257	0	0.257886	0	0
ENSG00000125257	1.33734	0.546128	0.223866	0.001151
ENSG00000114770	6.1115	8.37989	4.34014	5.82958
ENSG00000114770	0.92637	0.60368	1.4465	0.881401
ENSG00000114770	8.18656	9.03049	6.38937	5.0985
ENSG00000114770	0.320717	0.944683	0.829719	0.030521
ENSG00000114770	0	1.70541	1.68146	4.2529
ENSG00000114770	0.713285	0.147287	1.43057	2.60229
ENSG00000114770	0	0	0.4049	0
ENSG00000091262	1.39327	0.476966	0.668447	1.46769
ENSG00000091262	0.127377	0.108792	0.178726	0.734833
ENSG00000091262	0	0	0	0
ENSG00000091262	0.018186	0.000195	0	0.082052
ENSG00000006071	0	0	0	0
ENSG00000006071	0	0	0	0
ENSG00000006071	0	0	0	0
ENSG00000006071	0.080704	0.254055	0	0.115773
ENSG00000006071	0	0	0	0
ENSG00000006071	0	0	0	0
ENSG00000006071	0	0	0	0.078835
ENSG00000006071	0	0	0	0.017151
ENSG00000006071	0	0	0	0
ENSG00000006071	0	0.011491	0.008416	0.011306
ENSG00000006071	0	0	0	0
ENSG00000006071	0	0	0	0
ENSG00000069431	0.059443	0	0.835514	0
ENSG00000069431	0	0	0	0
ENSG00000069431	34.3429	0.130891	31.7831	20.1838
ENSG00000069431	12.4161	0	17.3251	10.9106
ENSG00000069431	0.011503	0	0.010655	0.034467
ENSG00000069431	4.4052	0	3.43191	2.57246
ENSG00000069431	8.04271	0.099058	7.99077	2.64182
ENSG00000101986	0.282782	0.7635	0.432896	0.400513
ENSG00000101986	6.12855	3.52754	5.94737	6.15287
ENSG00000173208	4.86132	0.008952	4.5322	6.53087
ENSG00000117528	2.5364	0.024724	2.23874	2.07158
ENSG00000117528	2.66832	0.909779	2.41479	2.42233
ENSG00000117528	19.5057	17.9655	18.9767	21.3436
ENSG00000119688	0.263908	0.26998	0.318483	0.322811
ENSG00000119688	0.187378	1.32696	0.077812	0.49615
ENSG00000119688	3.89179	11.4594	4.60083	4.42167
ENSG00000119688	0	0.623481	0	0
ENSG00000119688	0.597456	2.19733	1.09684	1.42686
ENSG00000164163	12.3545	54.6855	11.9243	13.7576
ENSG00000164163	0.631486	1.42787	0.223188	0.766296
ENSG00000204574	0	0	0	0
ENSG00000204574	4.38743	3.08033	1.2982	0.04705
ENSG00000204574	8.96176	35.9939	10.6966	10.522
ENSG00000204574	0	0	0	0
ENSG00000033050	11.8819	18.1203	10.5819	9.31381
ENSG00000033050	0.639211	2.03814	0.294777	0.506416
ENSG00000033050	0.063857	5.1797	0.662266	0.59698
ENSG00000161204	0	0	0	0
ENSG00000161204	13.6766	13.6836	14.3425	13.5619
ENSG00000160179	0	0	0	0
ENSG00000160179	7.09713	1.23687	7.74861	4.31076
ENSG00000160179	0	0	0	0
ENSG00000160179	1.26519	0.014378	0.055856	0
ENSG00000160179	7.16439	1.28147	7.79177	3.51374
ENSG00000160179	0.109966	0.068955	0.096372	0.067316
ENSG00000160179	0	0	0	0
ENSG00000118777	0.170035	0.073504	0.600987	0.236181
ENSG00000118777	0	0	0	0
ENSG00000118777	0.34122	0.908537	0.299303	1.71817
ENSG00000118777	0	0.681065	0	0.145767
ENSG00000172350	0	0	0	0
ENSG00000172350	0	0	0	0
ENSG00000172350	0.180969	0.757293	0.154699	0.293374
ENSG00000172350	0	0.094614	0	0
ENSG00000138075	0	0	0	0
ENSG00000138075	0	0.020292	0.01511	0
ENSG00000143921	0.017484	0	0.005761	0
ENSG00000143921	0	0	0	0
ENSG00000143921	0	0	0	0
ENSG00000143994	0	0	0	0.422281
ENSG00000143994	0.14515	0.019943	0.165735	0.11184
ENSG00000143994	0.642818	0	0.479093	0.250505
ENSG00000144827	16.3756	10.0042	17.5789	13.4619
ENSG00000144827	0.044618	0.302374	0	0.010596
ENSG00000106077	0.887765	0.468816	1.17785	0.588218
ENSG00000106077	0	0	0	0.037426
ENSG00000106077	2.38184	3.03326	2.09008	2.70075
ENSG00000106077	2.90619	0.98618	2.93286	2.25423
ENSG00000100997	0.143022	0.88986	0.302926	0.355019
ENSG00000100997	2.02035	0.722851	2.53795	1.2631
ENSG00000100997	0.088642	1.19687	0.125365	0.374724
ENSG00000100997	10.8564	23.5742	13.3169	15.4997
ENSG00000100997	0	0	0	0
ENSG00000100997	0.090497	0.04244	0.113054	0.049042
ENSG00000131969	0.038645	3.27627	0.02017	0
ENSG00000131969	0	0	0	0
ENSG00000139826	4.91371	5.62894	5.475	6.16711
ENSG00000248487	0.774675	0	0.204419	0.046823
ENSG00000248487	0	0	0.448143	0.470609
ENSG00000248487	0	0	0	0
ENSG00000248487	3.31547	0.875632	2.81116	3.5237
ENSG00000248487	2.24966	0	0.225236	0.793972
ENSG00000114786	1.69743	0	1.52974	1.3542
ENSG00000114786	0	0	4.73819	0
ENSG00000114786	0	0	0	0
ENSG00000114786	2.18531	0	0.506751	0
ENSG00000114779	0.817504	1.2678	0.677568	0.840536
ENSG00000114779	0.040936	0.05904	0.037651	0.01676
ENSG00000114779	1.67795	0.663387	3.51111	2.74944
ENSG00000114779	0.607432	0.246629	0.146022	2.04061
ENSG00000114779	0.017926	0.021406	0.009039	0.027868
ENSG00000114779	0	0	0	0.693195
ENSG00000168792	2.7683	1.18427	2.3431	4.43423
ENSG00000204427	0.530367	0.162231	0.517512	0.110376
ENSG00000204427	10.0167	10.8897	11.3879	10.7461
ENSG00000183260	1.64649	0.636173	1.60421	0.725803
ENSG00000129968	25.9827	8.41858	16.9791	17.8546
ENSG00000129968	0	1.0134	0.377182	0.247806
ENSG00000129968	0.313857	0.861267	0.308929	0.080168
ENSG00000107362	3.76214	29.8507	4.08265	3.48159
ENSG00000107362	2.76103	17.586	2.30528	2.30412
ENSG00000136379	1.56222	13.8599	1.02931	2.17596
ENSG00000136379	0	0	0	0
ENSG00000136379	0	0	0	0
ENSG00000164074	0.388712	0.558264	0.398425	0.444857
ENSG00000164074	0.210895	0.247003	5.08654	0.190229
ENSG00000164074	0.028876	0.232933	0.268817	0.140832
ENSG00000164074	2.0295	4.67997	2.89422	1.79241
ENSG00000164074	0.26293	0.366859	3.67641	0
ENSG00000164074	0	0	0	0
ENSG00000140526	0	0	0.147535	0
ENSG00000140526	0	0	0	0
ENSG00000140526	0	0	0	0
ENSG00000140526	19.0012	5.64843	22.9934	24.9232
ENSG00000140526	0.630864	0.074193	0.343185	0.456912
ENSG00000158201	0.759481	0.590083	0	0
ENSG00000158201	1.58097	2.21523	1.35767	1.61201
ENSG00000158201	0.145036	0.388997	0.339722	0.15223
ENSG00000158201	0.140617	1.02966	1.02839	1.2795
ENSG00000158201	0.098365	0.330226	0.088788	0.20932
ENSG00000100439	0.443863	0.258839	0.043984	0.263361
ENSG00000100439	0.148936	1.25273	0.158941	0.307435
ENSG00000100439	0.963381	0	0.717334	2.94026
ENSG00000100439	3.53726	12.7916	4.25354	5.8878
ENSG00000011198	0.069185	0.161573	0.180557	0.258351
ENSG00000011198	0	0	0	0.569963
ENSG00000011198	0	0	0	0
ENSG00000011198	0.438373	0	0	0.453772
ENSG00000011198	2.61538	0.507614	4.42639	4.51749
ENSG00000011198	0.379946	0.667416	0.249122	0.305415
ENSG00000011198	0	3.15571	0	0.013027
ENSG00000163686	0	0.080739	0	0.04099
ENSG00000163686	1.97641	2.15521	3.25714	2.98127
ENSG00000163686	0.578471	0.460595	0.378755	1.31435
ENSG00000163686	0.224072	0.078387	0.050392	0.037991
ENSG00000127220	3.26102	7.7614	4.4896	5.20697
ENSG00000127220	0	0.029867	0	0
ENSG00000127220	0	0	0	0
ENSG00000136754	0.377659	0.074305	0.524927	0.040038
ENSG00000136754	0	0	0	0
ENSG00000136754	0	0	0	0
ENSG00000136754	0.332701	0	0.087378	0.022957
ENSG00000136754	0	0	0	0
ENSG00000136754	0	0	0	0
ENSG00000136754	7.93923	6.24043	9.32147	9.5427
ENSG00000136754	0.111502	0.162071	0.241364	0.000876
ENSG00000136754	0	0	0	0
ENSG00000136754	0.099404	0.014479	0.006386	0.150053
ENSG00000136754	0.26182	4.79819	0.32393	0.324629
ENSG00000136754	0.488194	1.58939	0.665475	1.10539
ENSG00000138443	0.10125	0	0.312326	0.227679
ENSG00000138443	0.554794	0.193537	0.006391	0.444233
ENSG00000138443	0.461584	0.30371	0.581833	0.43712
ENSG00000138443	0.86372	0.626622	0.759806	0.73865
ENSG00000138443	0	0	0.37888	0.467025
ENSG00000138443	0.324332	0	0.049929	0.033759
ENSG00000138443	0.765233	0.746746	0.822134	0.745325
ENSG00000138443	0.059231	0.354411	0.036924	0.115759
ENSG00000138443	0.000173	0	0.001532	0.000163
ENSG00000138443	1.1684	16.6188	1.23963	1.36469
ENSG00000108798	0.204726	0	0.90366	0.135338
ENSG00000108798	0.507179	0.050166	0.321027	0.317164
ENSG00000108798	1.97889	0.705976	1.70103	5.26669
ENSG00000108798	0	0.063429	0.275257	0.296605
ENSG00000154175	0	0	0	0
ENSG00000154175	0	0	2.30576	0
ENSG00000154175	0	0	0.187003	0
ENSG00000154175	0	0	0.22726	0
ENSG00000154175	0	0	0.175805	0.255763
ENSG00000154175	0	0	0	0
ENSG00000154175	0	0	0	0
ENSG00000154175	0	0	0	0
ENSG00000154175	0	0	0	0.224612
ENSG00000154175	0.0006	0	0	0.04808
ENSG00000154175	0	0	0.179155	0.117611
ENSG00000154175	0.000457	0	0	0.236933
ENSG00000154175	0	0	0	0
ENSG00000154175	0	0	0	0
ENSG00000154175	0	0	0	0
ENSG00000154175	0.151213	0	0.249028	0.541051
ENSG00000154175	0.461203	0	0.53737	1.16204
ENSG00000154175	0.039686	0	0	0.660684
ENSG00000154175	0	0	0	0
ENSG00000154175	0.072607	0	0.066924	0
ENSG00000154175	2.93043	0.073175	3.1302	4.3706
ENSG00000097007	10.3493	30.3505	12.4539	14.3114
ENSG00000097007	2.43446	5.13703	1.85933	3.64213
ENSG00000097007	0.172768	0.377764	0.283234	0.320998
ENSG00000143322	0.149873	0.560057	0.201957	0.223496
ENSG00000143322	0.166934	0	0.192296	0.314019
ENSG00000143322	2.48273	6.60594	3.34365	4.33975
ENSG00000143322	0.085546	0.149725	0.06958	0.334769
ENSG00000143322	1.81461	0.312721	0.229998	0.17116
ENSG00000143322	0.079539	0	0	0
ENSG00000143322	0.251275	0.021815	4.2e-05	4.7e-05
ENSG00000143322	0.148861	0.421502	0.119085	0.165204
ENSG00000099204	1.66925	0.035678	1.57116	1.20471
ENSG00000099204	1.00654	0	0.844103	0
ENSG00000099204	4.02018	0.067114	3.31249	4.50002
ENSG00000099204	0.185291	16.0696	0.211045	0.961796
ENSG00000099204	0.20701	0.204562	0.245433	0.261283
ENSG00000099204	0	0	0	0
ENSG00000099204	0.536207	0.169539	0.275359	0.146739
ENSG00000099204	0	0	0	3e-06
ENSG00000099204	0.767688	7.67425	0.900614	1.50397
ENSG00000099204	39.9352	0.612249	30.0145	4.85418
ENSG00000099204	175.353	0.030257	168.016	96.4851
ENSG00000163995	0	0	0.004521	0.79474
ENSG00000163995	0.102154	0	0.132382	0
ENSG00000163995	0.479888	0.184843	0.483205	1.14508
ENSG00000163995	0.455614	0	0.068158	0
ENSG00000163995	0	0	0	0
ENSG00000163995	0.103862	0	0.292476	0.543204
ENSG00000163995	0	0	0.003431	0
ENSG00000163995	0	0	0	0
ENSG00000163995	3.9024	0.583363	2.86662	0
ENSG00000163995	0	0	0	0
ENSG00000173210	0.750556	0	1.05519	0.505944
ENSG00000173210	2.52054	0	26.0885	9.70839
ENSG00000173210	0.30503	0	2.25804	0.28828
ENSG00000173210	3.83446	0	3.9705	8.78252
ENSG00000173210	19.0129	0.22663	1.29145	16.2751
ENSG00000173210	2.25127	0.126817	2.91995	2.83721
ENSG00000173210	0.352372	0.013941	0.386206	0.374577
ENSG00000175164	0	0	0	0
ENSG00000175164	0.60269	0.094222	0.447105	0.314632
ENSG00000159842	3.9933	0.592678	2.38883	5.67257
ENSG00000159842	0	0.094393	0	0.488333
ENSG00000159842	1.10223	0.171749	0.857934	1.42654
ENSG00000159842	0.172274	0.221442	0.08406	0.227092
ENSG00000159842	23.5911	0.022534	18.8807	19.9439
ENSG00000159842	1.0613	0.055684	1.86438	4.58251
ENSG00000159842	0.262394	0	0	0
ENSG00000159842	0.225348	0.722176	0.300112	0.006326
ENSG00000159842	0.68094	0	0.744055	0.388538
ENSG00000159842	0.095184	0.050896	0.027639	0.027204
ENSG00000159842	3.85975	0.019343	14.0048	4.65966
ENSG00000159842	0.345129	0	0.272537	0.229922
ENSG00000159842	0.195226	8.88544	0.156012	0.204809
ENSG00000159842	0.082848	0	0	0
ENSG00000159842	0.097313	0.038312	0.030919	0.164896
ENSG00000174429	22.1903	0.040537	10.3241	7.52382
ENSG00000146386	0.170792	3.13959	0.394464	0.394555
ENSG00000146386	5.32814	67.7645	4.8343	6.08253
ENSG00000163322	2.504	8.94726	3.01011	2.74355
ENSG00000163322	0	0	0	0.009825
ENSG00000163322	0	0.089513	0.153092	1.27585
ENSG00000163322	0	0	0	0
ENSG00000163322	0.261647	1.33626	0.331623	0.456127
ENSG00000163322	0.240182	0.540654	0.053778	0.092019
ENSG00000165660	6.0586	9.06	6.46762	5.71474
ENSG00000146109	4.64064	9.94181	5.18419	5.28085
ENSG00000114626	2.09033	1.66442	2.34811	2.64878
ENSG00000114626	4.33165	0.999824	3.06462	5.60548
ENSG00000114626	0.865157	0.002241	1.48258	1.0333
ENSG00000166016	5.60573	8.76261	4.92409	4.36693
ENSG00000285772	0	0	0	0
ENSG00000285953	0.109126	1.11088	0.063925	0
ENSG00000283208	0	0	0.025704	0.071274
ENSG00000283208	0.100911	0	0.215038	0.16922
ENSG00000283208	0.385092	0.052585	0.67745	0.400854
ENSG00000273171	0.025691	0	0	0
ENSG00000260869	0	0	0	7.5e-05
ENSG00000257767	0.703349	0	0	0
ENSG00000268133	0	0	0	0
ENSG00000268533	0.900752	1.89001	0.75071	0.514114
ENSG00000269533	0.260245	0	0	0.695249
ENSG00000269533	0.245085	0.15408	0	0.416772
ENSG00000269026	0	0	0	0.115573
ENSG00000268163	0.120583	0	0.085908	0.201502
ENSG00000257184	0	0	0	0
ENSG00000270168	0	0.253742	0.014945	0
ENSG00000285162	0.653207	0.102386	0.071797	0.080087
ENSG00000285162	0	0	0	0
ENSG00000250424	0.220394	0	0	0.177217
ENSG00000269881	0.189029	0.254572	0.124654	0.078896
ENSG00000249590	0	0	0	0
ENSG00000249590	0	0	0	0
ENSG00000284292	0.548136	0	0.157157	0.166781
ENSG00000248751	0	0	0	0
ENSG00000281039	0.393261	0	0	0
ENSG00000251537	0.721207	0	0.744362	0.489646
ENSG00000284638	0	0	0	0
ENSG00000266202	0.133421	0	0.074705	0.080988
ENSG00000267318	0.137817	0	0.55231	0.19088
ENSG00000258472	0.163917	1.61929	0.11976	0.239772
ENSG00000258472	0.046642	0.7829	0.023354	0.053588
ENSG00000255639	0	1.6774	0.058084	0
ENSG00000267168	0	0	0	0
ENSG00000280571	0.153065	0.126045	0.060071	0.147105
ENSG00000268643	1.56224	1.46878	0.355229	0.621944
ENSG00000284826	0	0	0	0
ENSG00000267001	0	0	0	0
ENSG00000258881	0.024165	0	0.062505	0.044615
ENSG00000283809	0.032397	3.04026	0.063137	0.036434
ENSG00000285471	0	0	0	0
ENSG00000277639	1.55527	2.57822	2.19282	0.825277
ENSG00000267140	0	0.587485	0	0
ENSG00000278646	0	0	0	0
ENSG00000284797	0	0	0	0
ENSG00000285188	0.236034	0.771989	0.128236	0.213453
ENSG00000268465	0	0	0	0
ENSG00000285868	0.022662	0.039181	0.029711	0.061828
ENSG00000267335	0	0	0	0
ENSG00000267335	0	0	0	0
ENSG00000268655	0.028203	0.09494	0.047208	0.104667
ENSG00000273217	0	0	0	0
ENSG00000196826	0	0	0	0
ENSG00000268870	0	0.163927	0	0.027902
ENSG00000269711	0	0	0	0.676253
ENSG00000268790	0	0	0	0
ENSG00000267179	0	0	0	0
ENSG00000267179	0.092435	0.062356	0.223633	0.032862
ENSG00000267952	1.5131	0	0	0.325218
ENSG00000268861	0.007963	0	0.015746	0
ENSG00000268083	0	0	0	0
ENSG00000268083	0	0	0	0
ENSG00000277669	0	0	0	0
ENSG00000260300	0.425862	0	0.284025	0.087796
ENSG00000261717	0	0	0	0
ENSG00000261717	0	0.000392	1e-06	0
ENSG00000284479	0.437585	1.67738	0.224356	0.73021
ENSG00000285655	0	0	0	0
ENSG00000250803	0	0	0	0
ENSG00000250803	0	0	0	0
ENSG00000250803	0	0	0	0
ENSG00000269035	0	0	0	0
ENSG00000261341	0.012827	0.225884	0.033216	0.025364
ENSG00000261341	0.072249	0	0.134502	0
ENSG00000269590	0	0	0	0
ENSG00000283088	0	0	0	0
ENSG00000268750	0	1.90445	0.047127	0
ENSG00000268750	0.682354	1.60591	0.205024	0.482026
ENSG00000268750	0.36948	0.910734	0	0
ENSG00000268750	0.407861	0	0.42916	0.543108
ENSG00000268750	0.209949	0.063422	1.4e-05	0.481995
ENSG00000131152	0.695132	2.43545	0	0.377064
ENSG00000268041	0	0.053654	0.061613	0.064429
ENSG00000269095	0	0	0	0
ENSG00000230626	0	0.066318	0.130792	0.096638
ENSG00000266826	0	0	0	0
ENSG00000258674	0.259046	1.45801	0.265775	0.29121
ENSG00000269547	0	0	0	0
ENSG00000255730	0	0.519342	0.574485	0
ENSG00000267748	0.054525	0	0	0
ENSG00000267748	0	0	0	0
ENSG00000267157	0	0	0	0.055973
ENSG00000268434	0	0	0	0
ENSG00000268434	0	0	0	0
ENSG00000257046	0	0	0	0
ENSG00000257046	0.036563	0	0	0
ENSG00000260537	0	0	0	0
ENSG00000260537	0	0	0	0
ENSG00000285982	0	0.066686	0	0
ENSG00000267360	0	0	0	0
ENSG00000285396	0	0	0	0
ENSG00000273049	0	0	0	0
ENSG00000279765	0.302849	0.361651	0.389958	1.00191
ENSG00000226690	0	0	0	0
ENSG00000226690	0	0	0	0
ENSG00000226690	0	0.030134	0	0
ENSG00000173867	0.492655	0.312279	1.01449	0.09089
ENSG00000284526	0.704713	0.377007	0.856949	0.353762
ENSG00000278499	0	0.163093	0	0
ENSG00000272297	0	0.163739	0	0
ENSG00000268500	0	0	0	0
ENSG00000268500	0	0	0	0
ENSG00000283321	0	0	0	0
ENSG00000285526	0	0.121937	0	0
ENSG00000142539	0	0	0	0
ENSG00000283536	0	0.008917	0	0
ENSG00000285292	0.099753	0.06523	0.746999	0.766298
ENSG00000285480	0.085891	0.391795	0.205712	0.557676
ENSG00000283516	0	0	0	0
ENSG00000283516	0	0	0	0
ENSG00000283516	0	0	0	0
ENSG00000284762	0	0	0.173901	0
ENSG00000285133	0.001518	0.001368	0.000578	0.000602
ENSG00000257390	5.45068	0	0	5.86891
ENSG00000267281	0	0.218332	0.445274	0.170416
ENSG00000267740	0.421798	0.612759	0.409038	0.378561
ENSG00000267740	0	0	0	0
ENSG00000257921	0.059577	0.17977	0	0.028553
ENSG00000262621	1.0349	0.171733	0.930957	0.668472
ENSG00000284484	0.03355	0.090064	0.082714	0.029617
ENSG00000285218	0	0	0	0.137465
ENSG00000260371	0	1.06684	0.080697	0.159643
ENSG00000260914	0	0	0.376644	0
ENSG00000272617	0	0	0	0
ENSG00000256825	0	0	0	0
ENSG00000257411	0	0	0	0
ENSG00000248235	0	0	0	0
ENSG00000248235	0	0.136875	0	0
ENSG00000248235	0	0.228595	0.177125	0.599253
ENSG00000282278	0	0	0	0
ENSG00000285551	0	0	0	0
ENSG00000249319	0	0	0	0
ENSG00000250644	0.28983	0.174068	0.157452	0.170628
ENSG00000250644	0	0	0	0
ENSG00000250644	0	0	0	0
ENSG00000250644	1.96316	0	0.964446	2.35502
ENSG00000283149	1.23498	0.23	0	0
ENSG00000255641	0	0	0.028347	0
ENSG00000274874	0	0.079897	0.259251	0.477258
ENSG00000284730	0.337196	0.314182	0.420302	0.804087
ENSG00000249240	0	0	0	0.128985
ENSG00000285585	0	0	0	0
ENSG00000284041	0	0	0.261584	0
ENSG00000284691	0	0.001733	0	0
ENSG00000284691	1.0308	3.54265	1.23504	1.58353
ENSG00000284691	0	1.03747	0	0
ENSG00000255863	0	0	0	0
ENSG00000272822	0.058616	0.157195	0	0.193336
ENSG00000144785	0.432488	0.167815	0.144214	0.162372
ENSG00000144785	0	0	0.256417	0
ENSG00000144785	0	0	0	0
ENSG00000251012	0	0	0	0
ENSG00000285913	0	0	0	0
ENSG00000285937	0	0	0	0
ENSG00000285950	0	0	0	0
ENSG00000285607	0	0	0	0
ENSG00000285620	0	0	0	0
ENSG00000285657	0	0	0	0
ENSG00000285720	0	0	0	0
ENSG00000285814	0	0	0	0
ENSG00000180042	0	0	0	0
ENSG00000285253	1.33327	0.598799	0.692638	0.757832
ENSG00000260170	0	0	0.031782	0.11103
ENSG00000284906	0.281887	6.54493	0.496241	0.373318
ENSG00000275674	0	0.156405	0	0.011344
ENSG00000275740	0.031989	0.742426	0.159577	0.108939
ENSG00000283952	0	0	0	0
ENSG00000273291	0.019169	0.211549	0.026088	0.457009
ENSG00000266953	0	0	0	0
ENSG00000266953	0.295103	0	0	0.555041
ENSG00000198211	0	0	0	0
ENSG00000283201	0	0	0	0
ENSG00000284684	0	0	0	0
ENSG00000273155	0.559861	0.287354	0.311363	0.880118
ENSG00000249773	0.186489	0	0.259029	0.088193
ENSG00000260643	0.223247	0.840456	0.362694	0.552833
ENSG00000260643	0.847763	0.037515	0.175774	0
ENSG00000284512	0.036069	0.031385	0.035331	0.125935
ENSG00000284512	0	0	0	0
ENSG00000233757	0	0.084844	0.334169	0
ENSG00000233757	1.3186	7.34663	1.37786	1.57025
ENSG00000267561	0.298921	0.229453	0.030764	0.043305
ENSG00000170846	3.27923	5.94516	3.77448	4.39645
ENSG00000285043	20.1445	6.86027	36.3893	0
ENSG00000285043	0.186124	0	0	0
ENSG00000285043	0	0.009949	0.746253	0
ENSG00000285043	0	0	0	0.060791
ENSG00000285043	0	0	0	0
ENSG00000285043	0.080534	0.099807	0	0
ENSG00000285043	0	0	0	17.3867
ENSG00000259784	0	0	0	0
ENSG00000260272	0.728509	0.291912	0.286079	0.468368
ENSG00000270249	0	0	0	0
ENSG00000284981	6.58932	8.64839	6.20317	7.56744
ENSG00000285458	1.48975	0.059955	0.868669	1.18135
ENSG00000251569	0	0.023906	0	0
ENSG00000283247	0	0	0	0
ENSG00000285708	0.621405	0.172224	0.069831	0.131009
ENSG00000285749	0	0	0	0
ENSG00000285749	0	0	0	0
ENSG00000173366	0	0	0	0
ENSG00000285385	0	0.071289	0	0.097912
ENSG00000188897	0	0	0	0
ENSG00000188897	0	0.01223	0	0.010099
ENSG00000188897	0.096647	0.444123	0.083204	0.155567
ENSG00000267261	0	0	0	0
ENSG00000265303	0	0	0	0
ENSG00000258417	0	0.461869	0	0
ENSG00000272772	0	0	0	0.063958
ENSG00000284931	0	0.082012	0	0.113157
ENSG00000284931	0	0.029301	0	0.048134
ENSG00000283189	0	0	0	0
ENSG00000281028	0.021305	0	0	0.003288
ENSG00000268799	0	0	0	0
ENSG00000260007	0	0	0	0
ENSG00000284956	0.052216	0.432977	0.038637	0
ENSG00000255767	0	0	0.039769	0
ENSG00000285891	0	0	0	0
ENSG00000284773	0.60422	0.627674	0.907036	0.93928
ENSG00000241149	0	0	0	0
ENSG00000283782	0	0	1.73942	0
ENSG00000283782	1.72971	0	0	0
ENSG00000283782	0.029058	0	0	0.589819
ENSG00000285625	0	1.44258	0	0
ENSG00000275163	0	0	0	0
ENSG00000239395	0	0	0	0
ENSG00000036549	1.189	1.18145	4.18373	1.48868
ENSG00000036549	1.73467	1.08499	0.511483	0.444878
ENSG00000036549	8.59852	17.1545	7.42174	12.0736
ENSG00000036549	0.195698	0.337169	0	0.09359
ENSG00000283761	0	0	0	0
ENSG00000283761	0	0.021204	0	0.09504
ENSG00000263264	0.070787	0.02093	0.030677	0.232892
ENSG00000284895	0.132892	0.134394	0.10214	0.0002
ENSG00000285330	0	0	0	0
ENSG00000233024	1.92884	2.72024	0.321484	0.449623
ENSG00000233024	0	0	0	0
ENSG00000233024	1.28094	2.73968	1.73178	2.88092
ENSG00000233024	0.99685	1.19858	1.21128	4.20296
ENSG00000233024	1.16395	2.29399	0.782206	0.884928
ENSG00000285947	0	0	0	0
ENSG00000263620	0	0	0	0
ENSG00000216921	0	0	0	0
ENSG00000216921	0	0	0	0
ENSG00000216921	0	0.134829	0	0.431239
ENSG00000283765	0	3.90343	0.150344	0.140355
ENSG00000265118	0	0	0	0
ENSG00000265118	0	0	0	0
ENSG00000285975	0	0	0	0
ENSG00000285687	0	0	0	0
ENSG00000285765	0	0	0	0
ENSG00000285472	0	0	0	0
ENSG00000255439	0	0	0	0
ENSG00000255439	0	0	0	0
ENSG00000182974	0	0	0	0
ENSG00000279408	0.022957	0	0.050601	0
ENSG00000259680	0	0	0	0
ENSG00000226490	0	0.086173	0	0
ENSG00000226490	0	0	0	0
ENSG00000264668	0.702562	0	0.201233	0.354173
ENSG00000260342	0	0	22.5699	0
ENSG00000261832	0	0	0	0
ENSG00000262660	0	0	0	0
ENSG00000261130	0	0	0	0
ENSG00000285880	0	0	0	0
ENSG00000248767	0	0	0	0
ENSG00000262165	0.179003	0.144663	0	0
ENSG00000280778	0	0	0	1.51707
ENSG00000270339	0.06335	0	0	0
ENSG00000267881	0	0	0	0
ENSG00000267881	0	0	0	0
ENSG00000241489	0.870978	0.231987	0	0.88342
ENSG00000279983	0	0	0	0
ENSG00000260836	0.028887	0	0	0
ENSG00000267173	0.020515	0	0	0
ENSG00000285762	0	0.028895	0	0.035511
ENSG00000060971	0.135871	0.383512	0.088191	0.494578
ENSG00000060971	0	0	0	0
ENSG00000060971	0	0	0	0
ENSG00000060971	2.21917	1.68119	2.45744	2.01696
ENSG00000060971	6.51562	8.08644	28.9268	8.40067
ENSG00000060971	22.6802	0.055149	0.036518	14.8177
ENSG00000060971	0	0	0	0
ENSG00000167315	31.1298	5.1611	47.7832	17.3952
ENSG00000167315	0	0.243975	0.015391	0
ENSG00000167315	0.030348	0.288301	0.153082	0.053789
ENSG00000167315	9.44863	39.1423	0	0
ENSG00000167315	0	0.823883	0.691594	1.30306
ENSG00000167315	0	2.31663	0	0
ENSG00000278540	0.037977	0.1207	0.01767	0.162987
ENSG00000278540	0.580472	6.29813	0.459466	1.26214
ENSG00000278540	0.338529	5.77081	0.564015	2.22164
ENSG00000278540	0.06306	3.00057	0.077323	0.061476
ENSG00000278540	0.392298	28.1783	2.67052	7.84043
ENSG00000278540	0.034309	1.57213	0.723093	0.464864
ENSG00000278540	0	22.7142	0	0
ENSG00000278540	0	0.34656	0	0
ENSG00000278540	2.85781	0	0.304178	0
ENSG00000278540	0	0	0	0
ENSG00000076555	8.22884	0	11.3943	11.2004
ENSG00000076555	1.95368	1.00122	1.39395	0.018557
ENSG00000076555	2.08277	3.64165	1.71435	2.13464
ENSG00000076555	6.29421	1.02374	4.27762	7.60796
ENSG00000076555	0.063912	0	0.061621	2.25337
ENSG00000111271	0.248394	0.038366	0.036966	0.059147
ENSG00000111271	1.04236	2.62649	0.585848	0.379147
ENSG00000111271	0.009307	0.161659	0.028358	0.058098
ENSG00000111271	0.277598	0.486218	0.242927	0.368555
ENSG00000111271	0	0	0	0
ENSG00000111271	0.932571	0.618919	0	0
ENSG00000111271	0.02653	0.154867	0.300537	0.148979
ENSG00000111271	8.74832	3.3241	8.55822	7.37921
ENSG00000240303	8.21734	7.98787	7.80167	7.39815
ENSG00000240303	1.555	1.55969	0.351774	1.49248
ENSG00000151498	0	0	0	0
ENSG00000151498	12.8328	17.9734	12.5392	11.1476
ENSG00000177646	0.26593	0.697053	0.07594	0.267975
ENSG00000177646	13.9108	10.7299	15.2109	14.9946
ENSG00000115361	0.19395	0.209592	0.337816	1.65276
ENSG00000117054	33.6711	0.115438	41.0642	16.3979
ENSG00000117054	10.5319	0.245353	2.94733	8.25958
ENSG00000117054	9.00195	8.3821	8.05071	10.1315
ENSG00000117054	0.004855	3.01762	16.4166	2.2442
ENSG00000122971	0.044307	0.017538	0.185621	0.023618
ENSG00000122971	33.8212	1.49748	33.7132	18.4779
ENSG00000196177	16.8912	3.41406	16.8652	22.2037
ENSG00000196177	0.115428	0.134504	0.390256	0.077601
ENSG00000072778	1.43337	2.97011	1.84201	3.49592
ENSG00000072778	0	0	0	0
ENSG00000072778	0	0	0	0
ENSG00000072778	9.45254	0.120902	4.65575	0.578721
ENSG00000072778	9.49597	19.2194	11.8593	28.3125
ENSG00000072778	239.921	0	237.588	70.5764
ENSG00000072778	23.6433	0.669871	24.0755	1.89062
ENSG00000072778	1.2689	5.72785	2.60555	6.57367
ENSG00000157766	0	0	0	0
ENSG00000157766	0	0	0	0
ENSG00000157766	0	0	0	0
ENSG00000157766	0	0	0	0
ENSG00000157766	0	0	0	0
ENSG00000157766	0	0	0	0
ENSG00000157766	0.283191	0.321443	0.354996	0.622547
ENSG00000157766	0	0	0	0
ENSG00000072818	0.770617	11.1191	0.896508	1.31525
ENSG00000072818	0	0.001498	0	0.014027
ENSG00000072818	0	0.500047	0	0
ENSG00000114331	0.00401	0.002916	0.0023	0.005213
ENSG00000114331	0	0.161726	0	0.274667
ENSG00000114331	7.72867	16.4645	10.3835	15.2268
ENSG00000114331	0.948244	0.080125	1.10446	0.318371
ENSG00000114331	0.14839	0.803447	0.116541	0.079778
ENSG00000114331	0	0.020199	0	0.012143
ENSG00000131584	6.12451	5.28138	5.2291	7.16238
ENSG00000131584	0.92578	0.102223	0.987135	1.08552
ENSG00000075239	0.625036	0.21647	0.821338	0.51733
ENSG00000075239	0.633847	0.399195	0.79161	0.609445
ENSG00000075239	132.394	11.9851	137.887	73.4668
ENSG00000075239	0.674314	0.210158	0.769752	0.691233
ENSG00000120437	1.74503	31.6306	2.35947	4.76432
ENSG00000182827	13.7576	14.9916	14.6106	16.3234
ENSG00000181513	0	0.381861	0	0
ENSG00000181513	1.00798	0	1.0558	1.80671
ENSG00000181513	0.841315	0.661977	0.936193	1.13772
ENSG00000181513	0	0	0	0
ENSG00000181513	0.015723	0.082941	0.143447	0.224289
ENSG00000181513	0.229147	0.278542	0.106233	0.389622
ENSG00000181513	0	0	0	0
ENSG00000181513	0.297566	0.519458	0	0.119731
ENSG00000107897	0.500949	0.350509	0.603491	0.536236
ENSG00000107897	0.594886	0	0.550854	0.237205
ENSG00000107897	0.422794	0.644123	0.385526	0.547902
ENSG00000107897	0.21185	1.03864	0.169351	0.199913
ENSG00000107897	0.344143	1.45524	0.399583	0.483437
ENSG00000107897	24.0259	2.23467	17.2898	15.8569
ENSG00000107897	2.25975	0	5.43858	0
ENSG00000230124	3.17075	12.8269	6.63802	6.76147
ENSG00000230124	0.971352	1.44011	0.275647	0.425682
ENSG00000176244	0.063254	8.79669	0.092803	0.02778
ENSG00000110455	0.042265	0	0.004266	0.05604
ENSG00000110455	2.83406	0.898315	2.529	4.55728
ENSG00000110455	0	0	0.194868	0.370348
ENSG00000205126	0	0	0	0.014506
ENSG00000102977	0	0	0	0
ENSG00000102977	2.70811	11.8319	2.84056	2.33683
ENSG00000102977	0	0	0	0
ENSG00000102977	0.167574	0.049115	0.06458	0.323395
ENSG00000102977	0	0.236175	0	0.094725
ENSG00000102977	0.202916	0.747506	0.255647	0.017314
ENSG00000102977	0	0.001063	0	0.000979
ENSG00000159640	0	0	0	0
ENSG00000159640	0.141831	0.103656	0.018087	0.060514
ENSG00000159640	0.012866	0	0.002951	0
ENSG00000159640	3.94314	0.027381	7.7138	4.23407
ENSG00000159640	0.041797	0.094952	0.11177	0.037179
ENSG00000159640	0	0	0	0
ENSG00000159640	0.074307	0.61308	0.001257	0.175875
ENSG00000130234	0	0.015858	0	0
ENSG00000130234	4.24932	0	3.72496	2.23404
ENSG00000167769	0	0	0.019846	0
ENSG00000177076	5.3715	7.13575	4.98327	6.81362
ENSG00000078124	3.83402	4.31446	4.3459	5.511
ENSG00000078124	0.375784	0.394662	0.105355	0.271435
ENSG00000078124	0	0	0	0
ENSG00000078124	0	0.04456	0.166592	0.184937
ENSG00000087085	0	0.609247	0.211614	0
ENSG00000087085	0	0	0	0
ENSG00000087085	0.139335	0.718438	0.128746	0.159268
ENSG00000087085	0	0	0	0
ENSG00000087085	0	0	0	0.429844
ENSG00000087085	0	0.050229	0	0
ENSG00000087085	0.176788	0.302631	0.204912	0.545634
ENSG00000087085	0	0	0	0
ENSG00000087085	0	0	0	0
ENSG00000087085	0	0.557697	0	0.375976
ENSG00000100813	0.063517	2.71357	0.069727	0.313607
ENSG00000100813	0.381718	3.97258	0.745484	0.769757
ENSG00000100813	5.46502	3.22566	6.27714	2.07611
ENSG00000100813	6.56975	17.0117	5.67028	7.96003
ENSG00000100813	0	0.0756	0	0.246006
ENSG00000100813	1.95041	2.02886	2.05747	1.94966
ENSG00000100813	0.146011	0.502289	0.067836	0.073272
ENSG00000100813	0.068475	0.095393	0.091637	0.075428
ENSG00000100813	0.00256	2.38527	0.042428	0.396131
ENSG00000213088	0.00735	0	0.289608	0.211626
ENSG00000213088	11.0912	0	30.403	21.3488
ENSG00000213088	1.46692	0.404038	4.43603	0.657034
ENSG00000213088	0	0	0	0
ENSG00000144648	0	0	0	0
ENSG00000144648	0	0.051596	0	0
ENSG00000144648	0	0	0	0
ENSG00000144648	0	0	0.229181	0.53976
ENSG00000144648	0.135459	0.020219	0	0
ENSG00000144648	0	0	0.03186	0.003686
ENSG00000144476	15.5984	0.418997	14.6658	20.2967
ENSG00000144476	0.405917	0.394957	0.510489	0.292386
ENSG00000129048	1.30394	0.026452	1.32765	3.50902
ENSG00000131473	1.26201	2.62253	1.38787	1.36852
ENSG00000131473	0	0	0	0
ENSG00000131473	0.097314	1.30171	0.540417	0.392698
ENSG00000131473	9.46672	91.0487	12.5772	29.7302
ENSG00000131473	0	0	0	0
ENSG00000131473	0	0.106798	0	0
ENSG00000131473	1.30306	45.7087	1.24835	4.16824
ENSG00000153086	0	0	0	0
ENSG00000153086	0	0	0	0
ENSG00000122729	0	0.015818	9.70022	0.029099
ENSG00000122729	0.006794	0.030073	0.01698	0.017218
ENSG00000122729	12.3685	12.1379	7.42549	11.5748
ENSG00000100412	0.174324	0.107828	6.72282	9.64601
ENSG00000100412	250.794	27.5415	224.28	119.162
ENSG00000102794	0	0	0	0
ENSG00000102794	0.037657	0	0.019123	0
ENSG00000184227	10.9784	1.05182	15.1715	11.377
ENSG00000184227	0	0	0	0
ENSG00000162390	2.30649	0.163965	2.11431	2.72627
ENSG00000162390	20.9377	1.58477	15.4715	8.48403
ENSG00000172497	0	0	0	0
ENSG00000172497	0	0.137085	0	0
ENSG00000112304	0.051673	0.059872	0.099742	0.171497
ENSG00000112304	5.21457	1.96357	5.3864	4.90858
ENSG00000119673	36.5318	0.146846	15.3412	29.509
ENSG00000119673	0	0	0	0
ENSG00000119673	12.3272	2.98927	11.318	18.1087
ENSG00000177465	0.317327	0.458319	0.412324	0.868895
ENSG00000205669	0.073094	0.097734	0	0.073317
ENSG00000205669	0	0	0	0.036579
ENSG00000205669	0	0	0	0
ENSG00000097021	0	0.022516	0	0
ENSG00000097021	0	48.1501	0.014524	0
ENSG00000097021	2.61445	12.5402	1.86834	2.20294
ENSG00000097021	0.579207	0.491011	0.624212	0.202618
ENSG00000097021	0	0.035403	0	0.256727
ENSG00000097021	0.152961	1.70807	0.223864	0.096458
ENSG00000097021	0.002732	0.026961	0.00208	0.00198
ENSG00000101473	9.29287	12.1898	7.66836	7.96718
ENSG00000101473	2.16351	1.21704	0.705281	0.810178
ENSG00000101473	0	0.496961	0.744743	0
ENSG00000101473	0	1.349	0.986791	0.185292
ENSG00000123130	0	0	0	0
ENSG00000123130	0.905682	0.263182	0.657631	0.344323
ENSG00000123130	14.674	9.39857	14.057	14.3287
ENSG00000123130	1.1023	2.4603	1.15606	0.197644
ENSG00000123130	0.056306	0.16904	0.014957	0.098853
ENSG00000161533	11.531	1.884	3.36781	8.51511
ENSG00000161533	0.504269	0.947221	1.49077	0.974089
ENSG00000161533	0	0	0	0
ENSG00000161533	0.273823	0	0	0.302966
ENSG00000161533	20.9263	8.47079	25.4176	18.1117
ENSG00000161533	0	0	0	0
ENSG00000168306	0.076021	0	0.52842	0.540633
ENSG00000168306	6.32155	0.37611	6.72575	4.75912
ENSG00000168306	0	0	0	1.77626
ENSG00000087008	0.342279	0	0.643893	0.253122
ENSG00000087008	4.40283	0.586764	4.78592	10.1054
ENSG00000087008	0.736221	0.18513	0.62832	0.633469
ENSG00000087008	2.13249	3.39881	0.804945	1.26007
ENSG00000153093	0	0	0	0
ENSG00000153093	0	0.289991	0	0.037783
ENSG00000153093	0	0.582738	0	0.060496
ENSG00000153093	0	0.581685	0	0
ENSG00000153093	0.016665	4.63797	0	0.015476
ENSG00000153093	0	0	0	0
ENSG00000153093	0	0	0	0
ENSG00000143727	1.73116	7.32111	3.67736	6.43665
ENSG00000143727	20.9205	34.0877	22.8732	14.9161
ENSG00000143727	0.718085	2.10652	0.569585	0.929388
ENSG00000143727	1.04947	3.12545	1.05194	0.755212
ENSG00000143727	0.324634	0.553993	0.153954	0.346942
ENSG00000134575	7.38447	4.71426	8.48568	8.17815
ENSG00000134575	0.042605	0.032875	0	0.330472
ENSG00000134575	0	0	0	0.228987
ENSG00000134575	0	0	0	0
ENSG00000134575	0	0	0	0
ENSG00000134575	0.289987	0.542319	0.063366	0.205059
ENSG00000142513	0.075617	0.049554	0.037992	0
ENSG00000102575	0	0.354471	0.151013	0.054559
ENSG00000102575	0.155322	0.277076	0.160125	0.376037
ENSG00000102575	0.002628	0.034769	0.050171	0
ENSG00000102575	0.491264	0.04276	0.147934	0.289607
ENSG00000102575	0.367589	0.155678	0.373504	0.711953
ENSG00000102575	5.60748	2.77118	8.76503	1.61538
ENSG00000102575	0	0.067383	0.042722	0.065396
ENSG00000102575	0.018338	0.048306	0	0.022248
ENSG00000102575	0	0	0	0.313221
ENSG00000102575	0.019352	0.004781	0.004156	5.31798
ENSG00000102575	0	0	0	0
ENSG00000162836	0.58568	0.456893	0.212944	0.704502
ENSG00000162836	0.304471	0.350448	0.49019	0.817696
ENSG00000162836	0.114393	0.2549	0.209472	0.190772
ENSG00000162836	0.280183	0.998123	0.225428	0.445937
ENSG00000162836	1.04145	2.70244	0.763391	1.05966
ENSG00000162836	0	0	0	0
ENSG00000183760	0	0.104897	0	0
ENSG00000183760	0	0	0	0
ENSG00000183760	0	0	0	0
ENSG00000014257	0	0	0.209352	0.160631
ENSG00000014257	0.191464	0.030322	0.681184	0.817264
ENSG00000014257	0.197392	0.178986	0	0.265091
ENSG00000014257	0	0	0	0
ENSG00000014257	0	0	0	0
ENSG00000100312	0.422591	0	0.342054	0.279519
ENSG00000100312	0.058513	0	0	0
ENSG00000111644	0	0	0	0
ENSG00000111644	0.316232	0.182313	0.406404	0.252941
ENSG00000111644	0	0	0	0
ENSG00000111644	0	0	0	0
ENSG00000134940	0	0.085909	0	0.024904
ENSG00000134940	0	0	0	0
ENSG00000134940	0	0	0	0
ENSG00000134940	0	0	0	0
ENSG00000103740	0.495406	1.26032	0.626453	0.164321
ENSG00000103740	0	0.21633	0	0.014836
ENSG00000103740	0	0	0	0
ENSG00000103740	0	0.105661	0	0
ENSG00000103740	0	0.029105	0	0
ENSG00000130377	0	0	0	0
ENSG00000130377	0	0	0	0
ENSG00000130377	0	0	0	0
ENSG00000130377	0	0	0	0
ENSG00000130377	0	0	0	0
ENSG00000130377	0	0	0	0
ENSG00000130377	0.006923	0	0.02248	0
ENSG00000167107	0	0	0	0
ENSG00000167107	0	0	0	0
ENSG00000167107	3.16282	2.41737	2.64762	9.1144
ENSG00000167107	0.017492	0.084206	0.505699	1.40179
ENSG00000167107	0.21706	0.798106	0.242166	2.35081
ENSG00000176715	0.416387	2.39238	1.55911	1.10927
ENSG00000176715	0.575878	0.825515	0.749847	0.411523
ENSG00000176715	0	0	0	0
ENSG00000176715	0	0	0.00367	0
ENSG00000176715	0.589767	0	0.878126	1.99778
ENSG00000176715	1.03353	0.179044	0.906966	0.867625
ENSG00000176715	1.8054	0.339204	0.027209	0
ENSG00000176715	0.797529	3.13609	0.535943	0
ENSG00000176715	0	0	0.33215	0.184802
ENSG00000176715	0.127774	0.268633	0.041373	0.173202
ENSG00000176715	0.345017	0.815675	0.326533	0.41328
ENSG00000176715	0	0.202946	0	0.015785
ENSG00000151726	1.30241	0.623534	0.790506	1.15029
ENSG00000151726	45.8244	3.95235	0	26.4372
ENSG00000151726	16.0419	0	69.2358	17.1825
ENSG00000151726	0	0	0	0.547238
ENSG00000151726	3.57588	1.10356	0.620394	3.11063
ENSG00000151726	13.3355	0.159782	0.450934	6.93436
ENSG00000151726	0	0	0	0
ENSG00000151726	0.012179	0	0.02347	0.034143
ENSG00000151726	1.27101	0	0	1.14817
ENSG00000151726	1.57038	0	0.045543	1.89995
ENSG00000123983	0.304291	1.80868	0	0.379624
ENSG00000123983	0.350852	0.415148	0.144537	0.409639
ENSG00000123983	1.93207	9.77973	1.73381	2.45717
ENSG00000123983	0.082658	0.188161	0.001911	0
ENSG00000123983	10.8047	25.5716	13.5705	9.23596
ENSG00000068366	0.124426	0.338941	0.030857	0.185485
ENSG00000068366	0	0.231464	0	0
ENSG00000068366	0.072845	0.011128	0.022948	0.001634
ENSG00000068366	0.895099	1.83415	1.25764	0.834767
ENSG00000068366	0	0	0	0
ENSG00000068366	0	0.922758	0	0
ENSG00000068366	0	31.353	0	17.1576
ENSG00000068366	14.4681	9.10777	15.0054	1.40293
ENSG00000197142	0	0	0	0
ENSG00000197142	0	0.102963	0.034114	0.01191
ENSG00000197142	3.80622	0	0.458954	6.10638
ENSG00000197142	1.92833	0	5.28605	0.00061
ENSG00000197142	0	0	0	0
ENSG00000164398	0	0.004405	0	0
ENSG00000164398	0.049054	0	0	0.12695
ENSG00000164398	0	0	0	0
ENSG00000164398	0	0.025876	0	0.003685
ENSG00000164398	0	0	0	0
ENSG00000164398	0.991969	0.701477	0.843738	0.838779
ENSG00000164398	0	0	0	0.003011
ENSG00000164398	0.524506	0.113696	0.088007	0.118075
ENSG00000164398	0	0	0	0
ENSG00000164398	0	0	0	0.111148
ENSG00000164398	0	0	0	0
ENSG00000164398	0	0	0	0
ENSG00000164398	0	0	0	0
ENSG00000164398	0	0	0.095918	0.167369
ENSG00000164398	0.003588	0	0.030946	0
ENSG00000166743	0.079296	0.067615	0.079348	0.091253
ENSG00000166743	0	0	0	0
ENSG00000166743	0	0	0	0
ENSG00000166743	0	0	0	0
ENSG00000183747	0	0	0	0
ENSG00000183747	0	0	0	0
ENSG00000183747	0	0	0	0
ENSG00000183747	0	0	0	0
ENSG00000183747	0	0	0	0
ENSG00000183747	0	0	0	0
ENSG00000183747	0	0	0	0
ENSG00000183747	0	0	0	0
ENSG00000066813	0	0	0	0
ENSG00000066813	0	0	0	0
ENSG00000066813	0	0	0	0
ENSG00000066813	0	0	0	0
ENSG00000066813	0	0	0	0
ENSG00000066813	0	0	0	0
ENSG00000066813	0	0	0	0
ENSG00000066813	0	0	0	0
ENSG00000066813	0	0	0	0
ENSG00000066813	0	0	0	0
ENSG00000066813	0	0	0	0
ENSG00000005187	0	0	0	0
ENSG00000005187	0	0	0	0
ENSG00000005187	0.042383	0.199141	0.272186	0.245779
ENSG00000005187	0.645316	0	0	0
ENSG00000005187	0	0	0	0
ENSG00000005187	0	0	0	0
ENSG00000005187	0.089701	0	0	0.07514
ENSG00000005187	0	0	0	0
ENSG00000005187	0.984739	0	0.27213	0.727347
ENSG00000215009	0	0	0.016936	0
ENSG00000183549	0.038058	0	0.51662	0.734821
ENSG00000183549	0.226484	0	0.224145	0.563574
ENSG00000183549	0.546896	0	0.826186	1.50464
ENSG00000173124	0	0	0	0
ENSG00000173124	0.008574	0	0.008329	0
ENSG00000154930	0	0	0	0
ENSG00000154930	0.896473	0.050963	0.599756	0.45005
ENSG00000154930	24.7277	0.657496	17.2037	10.8038
ENSG00000154930	0.125846	0	0.055963	0.060983
ENSG00000131069	22.2465	0.009424	21.9484	25.9887
ENSG00000131069	0.134212	0.096183	0.047486	0.046161
ENSG00000131069	1.11757	7.21461	1.07586	7.64451
ENSG00000131069	0.231983	0.020016	0.062633	0.17697
ENSG00000131069	0	0	0	0
ENSG00000131069	0.028384	0.294082	0.01927	0.418934
ENSG00000111058	2.67428	3.35631	3.19156	3.69016
ENSG00000111058	0.104712	0	0.17139	0.013093
ENSG00000111058	0.697031	0.680053	0	0
ENSG00000143632	1111.31	4.96017	454.03	76.958
ENSG00000143632	0.96249	0.090765	0	0
ENSG00000107796	1.16246	0.719427	0.609411	1.25798
ENSG00000107796	0.246849	0.104931	0.805409	0.185648
ENSG00000107796	78.7892	2.06554	86.8209	274.294
ENSG00000075624	0	0	0	39.1126
ENSG00000075624	16.5706	16.8717	13.2936	10.6444
ENSG00000075624	0.715682	1.08128	0.704925	2.14499
ENSG00000075624	0	0	0	0
ENSG00000075624	0.006149	0.056386	0.007094	9.73377
ENSG00000075624	0	0.147835	0	0
ENSG00000075624	0	0	0	0
ENSG00000075624	0	0	0	0
ENSG00000075624	0.090166	0.124956	0.098119	0.100753
ENSG00000075624	0	0	0	0
ENSG00000075624	642.385	2269.78	747.765	676.428
ENSG00000169067	0	0	0.014818	0
ENSG00000159251	2700.22	23.0246	1905.16	1737.27
ENSG00000184009	17.8409	201.673	16.1565	14.2707
ENSG00000184009	24.9146	26.6155	32.4038	62.0826
ENSG00000184009	1.63187	11.7412	0	2.71243
ENSG00000184009	0	0	0	0
ENSG00000184009	42.381	28.6774	182.872	180.632
ENSG00000184009	37.7152	749.255	0	0
ENSG00000184009	1.46897	9.93771	2.89494	1.76857
ENSG00000184009	0	0.849689	0	0
ENSG00000184009	0	0	0	0
ENSG00000184009	0.084026	0.117191	0.164235	0.049849
ENSG00000184009	0	0	0.042039	0
ENSG00000163017	0.325426	1.00584	0.917574	6.91515
ENSG00000163017	2.15641	3.38335	0.80725	5.16187
ENSG00000163017	0.901702	0	2.01334	9.00712
ENSG00000163017	0.090358	0.130423	0	2.33082
ENSG00000163017	0	0.008928	0.040117	0.082802
ENSG00000182584	0.391892	0.330414	0.584813	0.706799
ENSG00000136518	5.41105	28.5326	6.7635	1.41497
ENSG00000136518	0	0	0	5.29021
ENSG00000136518	0	0.047326	0.049503	0
ENSG00000136518	0	0	0	0
ENSG00000077080	0	0.214108	0	0
ENSG00000077080	0	0	0	0
ENSG00000187003	0	0	0.026049	0
ENSG00000148156	0	0.046709	0	0
ENSG00000117148	0	5.26596	0	0.019734
ENSG00000117148	0	1.9921	0	0
ENSG00000181786	0	0	0	0
ENSG00000181786	0	0	0	0
ENSG00000072110	0	0.562434	0.190504	0.381507
ENSG00000072110	0	0.271956	0	0
ENSG00000072110	0.072657	9.15567	0.13315	0.458942
ENSG00000072110	0	0	0	0
ENSG00000072110	0	0	15.7771	38.4233
ENSG00000072110	4.05027	23.041	5.22486	2.13748
ENSG00000072110	0	0.727661	0.066224	0
ENSG00000072110	0	2.33587	0	0
ENSG00000072110	0	0	0.000308	0
ENSG00000072110	0	1.68186	0.614913	0
ENSG00000072110	0	0	0	0
ENSG00000072110	18.4376	34.85	2.05348	2.25809
ENSG00000072110	0.647518	3.2843	1.77808	1.16359
ENSG00000072110	1.27642	1.57238	0.473893	0.979668
ENSG00000077522	0.357947	0.036986	0.630976	0.16863
ENSG00000077522	391.825	1.98657	374.803	192.449
ENSG00000077522	0	0	0	0
ENSG00000248746	0	4.55178	0	0.12993
ENSG00000248746	0	0.037888	0.026106	0
ENSG00000130402	1.38233	21.9726	0.222291	1.34826
ENSG00000130402	0	0	0	0
ENSG00000130402	0	0	0	0
ENSG00000130402	0.529668	8.74279	1.60189	0.812334
ENSG00000130402	0	0	0	0
ENSG00000130402	26.7629	52.0618	30.9336	33.2488
ENSG00000131966	0	0	0	0
ENSG00000131966	16.6346	9.57659	18.6885	19.4565
ENSG00000138107	36.7809	41.1304	36.0612	38.8196
ENSG00000138107	0	1.09929	0.55156	0
ENSG00000115073	32.5138	15.478	34.0405	28.859
ENSG00000138071	23.4104	0.00544	27.0516	13.9056
ENSG00000138071	34.1072	75.1625	37.3294	48.7857
ENSG00000138071	0.162864	0.141066	0.123689	0.119658
ENSG00000115091	0	0	0	0.308133
ENSG00000115091	0.212913	0.400069	0.070364	0.55242
ENSG00000115091	15.4864	23.8643	16.1112	17.5659
ENSG00000115091	0.08887	0.158657	0.160082	0.127152
ENSG00000133627	0.466131	8.6516	1.51386	1.09847
ENSG00000133627	0.629174	0	0	0
ENSG00000133627	1.21488	5.1386	0.763423	0.986963
ENSG00000106526	0.234097	0	0	0.247268
ENSG00000106526	0.093337	0.056455	0.043767	0.168014
ENSG00000106526	0	0	0	0.114261
ENSG00000106526	0.039121	0.214234	0.049361	0.121416
ENSG00000106526	0.175806	0	0.094088	0.188706
ENSG00000106526	0.063979	0.123802	0.117885	0.042532
ENSG00000101442	1.95024	7.08772	1.88244	2.35984
ENSG00000075089	1.07737	2.59228	0	1.43115
ENSG00000075089	1.09677	2.4765	2.0655	1.73531
ENSG00000075089	1.68013	1.83068	0	1.12361
ENSG00000075089	0.972581	4.16627	3.13092	2.06145
ENSG00000075089	0	0	0	0
ENSG00000113812	0	0.551755	0	0.015838
ENSG00000113812	0.089926	0.540783	0.080228	0.188271
ENSG00000113812	8.4538	7.23161	8.25939	9.22059
ENSG00000113812	0.08405	0.620027	0.084721	0.551725
ENSG00000123165	0	0.029014	0	0
ENSG00000169717	0	0	0	0
ENSG00000184378	0.350086	2.94072	0.37285	0.738474
ENSG00000115170	8.13811	8.69375	8.07757	12.2033
ENSG00000115170	0.043161	0.015229	0.022522	0.349166
ENSG00000115170	0.013982	0.074296	0.000671	0.038122
ENSG00000115170	0.324035	0.667675	0.200833	0.282368
ENSG00000115170	0.035558	0.063339	0.023968	0.043355
ENSG00000115170	0.029183	0.236016	0	0.058827
ENSG00000115170	0	0	0.226786	0
ENSG00000115170	0	0	0.002843	0.001834
ENSG00000115170	0	0	0	0.275902
ENSG00000135503	0.025288	1.22667	0.024388	0.061342
ENSG00000135503	0.290431	0.892155	0.225664	0.368003
ENSG00000135503	4.03812	0	2.14733	7.1841
ENSG00000135503	0.324249	1.62861	1.44036	0.033567
ENSG00000135503	0.256552	1.81556	2.39891	0.752449
ENSG00000135503	0.455375	2.32003	0.610808	0.174387
ENSG00000123612	0	0	0	0
ENSG00000123612	0	0	0	0.313815
ENSG00000123612	0.032347	0.309103	0.140721	1.09388
ENSG00000123612	0	0	0.049341	0.234703
ENSG00000121989	0	0	0.000548	0.000533
ENSG00000121989	3.72479	5.80737	2.77632	5.45192
ENSG00000121989	0	0	1.44588	0
ENSG00000114739	2.4458	56.3504	2.53214	3.10216
ENSG00000139567	0	0	0	0
ENSG00000139567	2.58191	0	0	0
ENSG00000139567	10.6719	0.063166	14.274	11.3794
ENSG00000139567	10.8113	0	13.5284	11.0407
ENSG00000139567	1.33752	0	1.49492	0.366649
ENSG00000139567	0.048717	0	1.96467	2.20491
ENSG00000243989	0	0	0.923893	0.392256
ENSG00000243989	0	0	0	0
ENSG00000243989	0	0	0	0
ENSG00000243989	0.220692	0	0.76178	0
ENSG00000243989	0	0	0	0
ENSG00000243989	5.73709	9.38993	2.03631	2.16126
ENSG00000243989	1.75204	1.8703	0	7.97409
ENSG00000243989	0.022882	0.086015	0.081112	0.029348
ENSG00000132744	0	0	0	0
ENSG00000132744	0	0	0	0
ENSG00000119640	1.59242	3.52476	1.65753	1.10748
ENSG00000119640	0.749983	2.88544	0.358498	0.484152
ENSG00000119640	1.24606	3.0356	0.926993	0
ENSG00000119640	0	0	0.021978	0.855524
ENSG00000119640	0	0	0	0
ENSG00000119640	1.14323	0.324285	1.52895	1.22407
ENSG00000170634	0.066444	0.072392	0.174848	0.238065
ENSG00000170634	0.369175	0.070265	1.20447	2.75469
ENSG00000170634	0.067239	0.016514	0.02813	0.158952
ENSG00000170634	11.7041	0.562646	21.9255	17.0507
ENSG00000170634	0.532193	0.02919	0.35723	0.556908
ENSG00000170634	2.63908	0.628488	1.24991	0.064774
ENSG00000170634	0.104057	0.242098	0.298484	0.676991
ENSG00000196839	3.76695	7.95597	3.87985	6.23209
ENSG00000196839	0	0	0.271757	1.10777
ENSG00000093072	7.18519	8.25693	6.11897	5.64397
ENSG00000093072	0.000823	0	0.001645	0.001255
ENSG00000093072	0	0	0	0
ENSG00000093072	1.06986	0	1.76124	1.18169
ENSG00000093072	2.45576	0.006402	3.8905	3.31162
ENSG00000093072	0.032825	0.005995	0.02433	0.030775
ENSG00000093072	0	0	0	0
ENSG00000093072	0	0	0	0
ENSG00000093072	0	0.675216	0.029989	0.052191
ENSG00000093072	0	0.090287	0	0
ENSG00000093072	0	0	0	0
ENSG00000093072	0	0	0	0
ENSG00000164113	0	0	0	0
ENSG00000164113	0	0	0	0
ENSG00000164113	0	0	0	0
ENSG00000164113	0	0	0	0
ENSG00000164113	0	0	0	0
ENSG00000140955	0	0	0	0
ENSG00000140955	0.038038	0.252804	0	0
ENSG00000140955	0	0	0	0
ENSG00000168803	1.45463	0.261362	2.00544	1.62499
ENSG00000168803	0.334399	0.180916	0.294764	0.261214
ENSG00000168803	0.231517	1.60357	0.482381	0.520873
ENSG00000168803	1.97821	0	2.53536	3.14386
ENSG00000168803	1.01562	0	0.612009	0.548997
ENSG00000168803	0.184404	0.379059	1.89518	1.5051
ENSG00000137845	0	0	0	0
ENSG00000137845	0	0	0	0
ENSG00000137845	0	0	0.087382	0
ENSG00000137845	0	0	0	0
ENSG00000137845	0.107328	0.087531	0.044711	0.003128
ENSG00000137845	7.56632	18.3912	7.77299	9.51401
ENSG00000137845	1.07873	2.21443	0.582186	1.22876
ENSG00000073670	5.92442	0.922123	4.52862	7.55372
ENSG00000073670	0.227717	0.076254	0.800751	0.251098
ENSG00000148848	0	0	0	0.030842
ENSG00000148848	0.047413	0.053732	0.159881	0.544495
ENSG00000148848	0	0	0.014728	0
ENSG00000143537	0	1.68979	0	0
ENSG00000143537	2.35261	0.832816	2.39593	2.28906
ENSG00000143537	7.17485	1.84489	3.29403	6.89081
ENSG00000143537	2.71833	0.072716	14.842	3.45587
ENSG00000143537	5.18153	1.92558	3.14662	6.52978
ENSG00000143537	13.0959	2.72277	5.6213	8.6494
ENSG00000143537	2.52525	0.447167	3.54399	3.05346
ENSG00000143537	0	0	0	0
ENSG00000143537	0	0	0	0
ENSG00000143537	2.63721	0.050688	1.59457	2.3379
ENSG00000151694	6.68468	3.55714	2.14553	1.99064
ENSG00000151694	0.227828	6.45385	5.20118	6.84202
ENSG00000151694	0.383842	0.32834	0.132117	0.3416
ENSG00000168619	0	0	0.017337	0
ENSG00000168619	0	0	0	0
ENSG00000168619	0	0	0	0
ENSG00000135074	2.25599	0.617649	1.09965	0.877383
ENSG00000135074	2.73308	0	3.21594	2.30837
ENSG00000135074	1.06139	15.0977	1.02835	10.6523
ENSG00000104755	0	0	0	0
ENSG00000104755	0	0	0	0
ENSG00000104755	0	0	0	0
ENSG00000104755	0	0	0	0
ENSG00000104755	0	0	0	0
ENSG00000134007	0.353537	0.913579	0.20062	0.804322
ENSG00000139985	0.094539	0.041596	0	0.164448
ENSG00000008277	0	0.146321	0.478215	0.025596
ENSG00000008277	0.049569	0	0	0.11106
ENSG00000008277	0.249458	1.28839	0.428635	0.597399
ENSG00000008277	0.021997	0	0	0
ENSG00000008277	0.092758	0.055919	0.400991	0
ENSG00000008277	0	3.6339	0.4927	0
ENSG00000008277	0.037414	0.465563	0.020858	0.044656
ENSG00000008277	0	0.083906	0	0
ENSG00000008277	0.723985	0.795812	0	0.618342
ENSG00000114948	19.7493	5.24243	16.1184	12.2729
ENSG00000114948	0.039186	1.63905	0.022152	0.022903
ENSG00000114948	0.814108	4.8476	0.236543	0.593662
ENSG00000042980	0.671919	0	0.853332	0.571106
ENSG00000042980	0.53366	0.204548	0.509294	0.311246
ENSG00000042980	0.364726	0.216997	0.227527	0.146416
ENSG00000042980	0	0	0.208136	0
ENSG00000168594	0	0	0	0
ENSG00000168594	0	0	0	0
ENSG00000168594	0	0	0	0
ENSG00000168594	0	0	0	0.003106
ENSG00000168594	0	0	0	0
ENSG00000168594	0	0	0	0
ENSG00000168594	0	0	0	0
ENSG00000168594	0	0	0	0
ENSG00000168594	0	0	0	0
ENSG00000134249	0	0	0	0
ENSG00000197140	0.054557	0	0	0
ENSG00000197140	1.31143	0.049894	0.982336	0.476243
ENSG00000197140	0.370519	0.112856	0.397946	0.779777
ENSG00000197140	0	0	0.138462	0.586188
ENSG00000197140	0	0	0	0
ENSG00000197140	0.193619	0.102144	0	0.151349
ENSG00000197140	0	0	0.047196	2.33222
ENSG00000149451	0.509796	1.09737	1.22193	0.540896
ENSG00000149451	1.64103	1.33325	1.33797	2.00174
ENSG00000149451	0	0.222607	0	1.23758
ENSG00000149451	0	0.012522	0	0
ENSG00000149451	0	0.000923	0	0
ENSG00000069206	0	0	0	0
ENSG00000069206	0	0	0	0
ENSG00000069206	0	0	0	0
ENSG00000069206	0	0	0	0
ENSG00000151651	0	0	0	0
ENSG00000151651	0.144386	0.327312	0.041984	0
ENSG00000151651	0.056575	0	0	0
ENSG00000151651	0.50369	0.998415	0.447189	0.597078
ENSG00000168615	0.622372	0.061795	0.211473	0.095123
ENSG00000168615	35.3799	10.0051	35.04	27.6842
ENSG00000168615	0.370995	1.53445	0.84477	1.1306
ENSG00000134028	0	0	0	0
ENSG00000134028	0	0	0.139061	0.021058
ENSG00000154734	45.8566	17.4792	35.2111	44.3542
ENSG00000154734	1.83523	0.461203	0.339673	0.225557
ENSG00000154734	1.4934	0.975787	0.795609	0.757107
ENSG00000154734	0	0.307392	0	0
ENSG00000142303	0.133716	0.034561	0.080478	0.472435
ENSG00000142303	0.003106	0.009064	0	1.27642
ENSG00000142303	1.07795	2.44282	1.04956	1.09494
ENSG00000151388	0.557977	3.73949	1.01181	0.651576
ENSG00000151388	0	0	0.215616	0
ENSG00000151388	0.397213	3.05289	0.492547	1.49859
ENSG00000160323	0	0	0	0
ENSG00000160323	0.652361	1.10066	0.464589	0.272931
ENSG00000160323	0	0	0.010658	0
ENSG00000160323	0.034459	1.31642	0	0
ENSG00000160323	0	0	0	0.579695
ENSG00000160323	0	0.281134	0	0.070895
ENSG00000138316	0.346181	0.044882	0.326558	0.135593
ENSG00000138316	0	1.50679	0	0.047145
ENSG00000166106	6.83705	2.25525	8.09002	11.8228
ENSG00000145536	0	5.50566	0	0
ENSG00000145536	0.086272	5.88635	0	0.078659
ENSG00000140470	0.088101	0.298451	0.034769	0.420304
ENSG00000140470	0.140237	0	0	0.105211
ENSG00000140470	0.291416	0.555132	0.256994	0.53749
ENSG00000140873	0	0.037774	0.006768	0.018591
ENSG00000140873	0	0	0	0
ENSG00000140873	0	0	0	0
ENSG00000145808	0.095621	9.60905	0.302211	0.157175
ENSG00000145808	0	0.645279	0	0.958255
ENSG00000087116	0.108084	1.05834	0.423425	0.511236
ENSG00000087116	1.09147	0.788548	0.665184	1.58665
ENSG00000087116	1.12726	0.704395	1.24251	8.06476
ENSG00000173157	0	0	0	0
ENSG00000173157	0	3.52287	0	0
ENSG00000173157	0	0.88876	0	0
ENSG00000173157	0	0	0	0
ENSG00000156140	0.241645	1.3256	0.398986	1.3728
ENSG00000156140	0	0	0	0
ENSG00000158859	3.06799	1.91275	2.94518	2.94967
ENSG00000158859	1.21573	0.413675	0.393892	0.57191
ENSG00000154736	4.20028	1.43007	4.87158	5.97362
ENSG00000049192	0.710712	0.754932	0.856997	0.582534
ENSG00000136378	6.54164	16.0435	7.81973	13.4177
ENSG00000134917	0.519036	3.92397	0.566682	0.933885
ENSG00000163638	0.073877	0.153449	0.452879	0.05667
ENSG00000163638	2.70901	0	2.28386	2.03892
ENSG00000163638	8.48531	0	7.97545	7.2131
ENSG00000163638	0.03557	0	0.470113	0.019546
ENSG00000178031	0	0.115228	0.025418	0
ENSG00000178031	0	0.060127	0.015474	0.182733
ENSG00000178031	0	0	0.914683	0.097701
ENSG00000178031	0.061671	0.027538	0.131485	0.039558
ENSG00000178031	0.117552	0.094287	0	0.182948
ENSG00000178031	0	0	0	0.044658
ENSG00000178031	0.009995	0.020767	0.011279	0.112726
ENSG00000178031	0.022768	0	0	0.112778
ENSG00000178031	0.630797	0.290796	0.507867	1.34585
ENSG00000197859	0	0	0	0
ENSG00000197859	2.27198	0	3.96686	33.3753
ENSG00000197859	0.005488	0.309405	0.173622	1.38249
ENSG00000156218	2.76729	0.270705	4.99228	9.27703
ENSG00000156218	3.9303	0	3.44309	5.10037
ENSG00000143382	2.19544	0.117988	2.80331	0.944725
ENSG00000143382	0.204643	0	0.58906	10.1272
ENSG00000143382	3.78331	1.32652	4.09605	0.273629
ENSG00000143382	0.007348	0.378593	0.002109	0.001437
ENSG00000185761	0	0	0	0.103246
ENSG00000185761	0.310988	0	0.259467	0.059168
ENSG00000185761	4.11399	0.044215	3.0923	2.84969
ENSG00000185761	0	0	0	0
ENSG00000185761	0.322972	0	0.590605	0.186336
ENSG00000185761	1.07242	0	1.18815	0.954825
ENSG00000105963	0.022278	0.012726	0	0
ENSG00000105963	0	0.06191	0	0.012649
ENSG00000105963	0	0	0.416142	0
ENSG00000105963	0	0.018668	0	0
ENSG00000105963	0	0	0	0
ENSG00000105963	0	0	0	0
ENSG00000105963	0.022854	0.011685	0.009661	0.005849
ENSG00000105963	0	0	0	0
ENSG00000105963	3.13899	3.23084	2.93226	3.25591
ENSG00000105963	0.01127	0.006503	0	0
ENSG00000105963	0.000143	0.000541	0.000132	0.000174
ENSG00000105963	0	0.026542	0	0.007226
ENSG00000184060	0	0	0	0.303945
ENSG00000184060	0	0	0	0
ENSG00000184060	2.14769	0.16615	7.14078	8.14463
ENSG00000184060	2.6614	0	0.950151	3.79586
ENSG00000184060	0	0	0	0
ENSG00000184060	0	0	0.566855	0.129307
ENSG00000160710	0.037107	0.215844	3.69814	0.004945
ENSG00000160710	15.7706	66.74	18.0373	17.1056
ENSG00000160710	0	0	0.000344	0
ENSG00000160710	1.14861	4.49151	0.542133	1.00799
ENSG00000160710	0.255842	0.088909	0.054905	0.260861
ENSG00000160710	1.53916	0	2.89612	1.28251
ENSG00000160710	2.81076	0	0	0
ENSG00000160710	0.139354	8.15856	0.253118	3.23081
ENSG00000160710	0.005455	0.006668	0.00316	0.001293
ENSG00000160710	0.086863	0.084189	0.064888	0.087342
ENSG00000160710	0.037379	0.375796	0.035695	0.021419
ENSG00000160710	0.013214	0.055749	0	0.027788
ENSG00000197381	1.37351	0	0.930414	0
ENSG00000197381	0.544058	0.591242	0.278231	0.423775
ENSG00000197381	0.273114	0	1.74785	0.602189
ENSG00000197381	0.889634	0.812866	2.78452	2.61394
ENSG00000197381	0.710395	0.102723	0.27668	0.007925
ENSG00000197381	0.425029	0.100229	0.031932	0.182323
ENSG00000197381	0.259509	2.93625	0.290979	1.11511
ENSG00000185736	0	0	0	0
ENSG00000185736	0.011404	0.04712	0	0
ENSG00000185736	0.04894	0.273012	0.004916	0.166052
ENSG00000065457	3.55715	4.04713	2.04194	2.80223
ENSG00000065457	4.35991	7.75703	4.48846	5.14844
ENSG00000065457	1.28633	1.63109	0.671669	1.16021
ENSG00000065457	2.22464	5.72931	1.94044	1.45042
ENSG00000065457	1.07987	2.36066	0.914057	1.2073
ENSG00000065457	0	0	0	0
ENSG00000189007	0	0.552257	0.768774	1.1483
ENSG00000189007	0.471618	3.60318	0.347956	0.572201
ENSG00000213638	1.30981	5.0946	1.15334	1.65709
ENSG00000213638	0.055669	1.01047	0.221836	0.208545
ENSG00000063761	3.78217	3.93783	2.24456	2.77582
ENSG00000063761	0	0	0	0
ENSG00000063761	0	2.25779	1.48074	0
ENSG00000133597	5.74731	4.77059	5.41971	7.48437
ENSG00000133597	0	0	0.013554	0
ENSG00000133597	0	0.044527	0	0.048046
ENSG00000133597	0	0	0.279831	0
ENSG00000173137	2.43488	1.93226	2.3428	2.72777
ENSG00000164742	2.84406	7.68673	3.24516	1.92836
ENSG00000164742	0.459309	1.11404	0.916741	0.73371
ENSG00000164742	0.003029	0	0	0
ENSG00000143199	0.056264	0.063053	0.060372	0.081592
ENSG00000143199	0.07306	0	0	0
ENSG00000143199	0	0	0	0
ENSG00000143199	0	0	0	0
ENSG00000078295	0	0.614517	0	0
ENSG00000078295	0.055137	30.6791	0.044056	0.180632
ENSG00000138031	2.69878	4.70587	3.88324	6.73929
ENSG00000138031	0.100318	2.34484	3.33364	7.15181
ENSG00000138031	0.276967	4.68665	0.520707	2.49556
ENSG00000138031	0.007465	0.085088	0.031973	0.008947
ENSG00000138031	1.25875	0.14405	0.947395	1.35135
ENSG00000138031	0	0	0	0
ENSG00000138031	0	0.027728	0.057253	0.090911
ENSG00000138031	0	0	0	0.097069
ENSG00000138031	3.87444	2.10498	4.51679	2.90062
ENSG00000129467	0	0	0.503297	0
ENSG00000129467	0.437794	0	0.111083	0.276783
ENSG00000129467	0.32826	0.114424	0.247443	0.270519
ENSG00000129467	2.57437	0	1.77693	2.38533
ENSG00000129467	0.187347	0	0.170557	0.152956
ENSG00000129467	11.503	0	10.6642	8.2166
ENSG00000173175	0.943757	0.046174	0.656247	0.817391
ENSG00000173175	52.5047	2.7269	45.4824	50.6149
ENSG00000173175	0.451049	0.03852	0.317206	0.39649
ENSG00000173175	0.483778	0.01412	0.09162	0.071385
ENSG00000173175	0.295554	0.043512	0.228924	0.188352
ENSG00000174233	0	0.045516	0	0
ENSG00000174233	20.9021	4.02065	21.1699	17.824
ENSG00000174233	1.09076	0.20719	2.81683	2.44517
ENSG00000174233	2.78815	0.608556	2.3413	0.51126
ENSG00000121281	0.461472	0.060387	0.262666	0.606391
ENSG00000121281	2.15072	0.423442	0	4.51833
ENSG00000121281	5.22368	0	6.5736	10.0643
ENSG00000121281	0.050722	0	0.167	2.32728
ENSG00000121281	0.037817	0	0	0
ENSG00000121281	0.027956	0.018102	0.043612	0.060195
ENSG00000121281	0.000476	1.01974	0.000145	0.000185
ENSG00000155897	0	0.06145	0	0
ENSG00000155897	0	2.44375	0.006972	0
ENSG00000155897	0	0	0	0
ENSG00000162104	0	0	0	0
ENSG00000162104	10.5995	5.13483	9.06084	8.41977
ENSG00000162104	1.14109	0.691652	1.6791	0.914938
ENSG00000141433	0	0	0	0
ENSG00000141433	0.105727	0	0.117546	0.098746
ENSG00000078549	0	0	0	0
ENSG00000078549	0	0.290611	0.121096	0
ENSG00000078549	0	0.354895	1.57449	0
ENSG00000078549	0.252553	0.022845	0.5964	0.071259
ENSG00000078549	0.084407	0	0.368538	0.012827
ENSG00000078549	0.01121	1.28728	0.020434	0.001995
ENSG00000078549	3.16174	3.09234	5.99104	1.06251
ENSG00000087274	1.09811	0.883972	2.48404	3.31983
ENSG00000087274	3.93954	1.6322	2.38007	1.89438
ENSG00000087274	0.272378	0	0.402368	0.544348
ENSG00000087274	0	0	0	0.623607
ENSG00000087274	0	0.000478	0.000831	0.206433
ENSG00000087274	0	0.278619	0.178433	0.092597
ENSG00000087274	0.662273	1.16445	0.927262	0.953258
ENSG00000087274	45.9306	20.9693	30.4038	0.695938
ENSG00000087274	0.147414	0.073878	0.149247	0.04505
ENSG00000087274	4.16479	1.17522	2.79099	23.357
ENSG00000087274	0	3.72776	16.5427	32.4154
ENSG00000087274	0	0	0	0
ENSG00000087274	0.033049	0.579759	0.32462	0.34844
ENSG00000075340	0	0.051867	0	0
ENSG00000075340	0	0	0	0
ENSG00000075340	0	0.563711	0.31763	0
ENSG00000075340	1.15707	23.7441	0	0.28723
ENSG00000075340	0	1.39946	0.005217	0.1108
ENSG00000075340	0	0.524091	0.019523	0
ENSG00000075340	0.025214	0.539438	0	0
ENSG00000075340	0.108921	13.1247	0.501771	0.078879
ENSG00000075340	0	0	0	0
ENSG00000075340	0	0.052005	0	0.032839
ENSG00000148700	1.81027	20.9431	4.67233	3.39351
ENSG00000148700	1.21108	0.589016	1.34333	2.71154
ENSG00000148700	28.7448	5.4141	32.4165	41.307
ENSG00000118492	0	0	0.010892	0
ENSG00000118492	0	0	0	0
ENSG00000118492	0	0	0	0
ENSG00000118492	0	0	0	0
ENSG00000118492	0	0	0	0
ENSG00000118492	0	0	0	0
ENSG00000118492	0	0	0	0
ENSG00000197177	0	0	0	0
ENSG00000197177	0	0	0	0
ENSG00000197177	0	0.096843	0	0.011989
ENSG00000020181	0.280187	0	0.517854	0.741646
ENSG00000020181	0	0	0	0
ENSG00000020181	9.05707	1.60865	14.5301	19.6642
ENSG00000152990	0	0.858381	0.369506	0.52774
ENSG00000152990	1.5443	4.76993	1.27487	0.854843
ENSG00000152990	0.137029	0.820064	0.092676	0.260046
ENSG00000152990	6.64844	25.2086	6.60133	11.0841
ENSG00000181790	0	0	0	0
ENSG00000181790	0.161404	0.006471	0.232248	0.2003
ENSG00000181790	0	1.78256	0	0
ENSG00000121753	0.083456	0	0.000274	0
ENSG00000121753	0.069442	0.565904	0.224019	0.052842
ENSG00000121753	0.070941	0.029342	0.264701	0
ENSG00000121753	0.786403	0.003011	0	0.00039
ENSG00000121753	0	3.4649	0	0.81286
ENSG00000121753	0	0.983864	0	0
ENSG00000121753	0.000272	0.734946	0.209161	0.155171
ENSG00000121753	0.014738	0.230302	0.286426	0
ENSG00000121753	0.292841	3.29615	0.003364	0.601546
ENSG00000121753	0	0	0	0
ENSG00000135298	0	0	0	0
ENSG00000135298	0.054892	0.059982	0.40967	0.339169
ENSG00000135298	1.84585	1.19632	0.953348	2.45451
ENSG00000135298	0	0	1.25259	0.260745
ENSG00000135298	0	0	0.001226	0.008149
ENSG00000111452	0.454053	0	0.469115	0.617039
ENSG00000111452	9.37612	0.029529	9.09103	12.596
ENSG00000111452	3.47687	0	2.42585	4.5149
ENSG00000111452	0.499157	0	0.44268	0.514477
ENSG00000111452	0.114893	0	0.00297	0.013626
ENSG00000180264	0	0.316362	0	0.007599
ENSG00000174837	0.207699	0	0.219519	1.08787
ENSG00000174837	0	0	0	0
ENSG00000174837	0	0	0	0
ENSG00000174837	0	0	0	0
ENSG00000174837	0	0	0	0
ENSG00000174837	0	0	0	0
ENSG00000127507	0	0	0	0
ENSG00000127507	0.021624	0	0.11129	0.548124
ENSG00000127507	0	0	0	0
ENSG00000127507	0	0.080691	0	0.862471
ENSG00000127507	0	0.026583	0.021577	0
ENSG00000127507	0	0	0	0.020293
ENSG00000127507	0.612317	0.484918	0.935269	0.381763
ENSG00000131355	0	0	0	0
ENSG00000131355	0	0	0	0
ENSG00000131355	0	0	0	0
ENSG00000131355	0	0	0	0
ENSG00000131355	0.052758	0	0	0
ENSG00000123146	0	0	0	0
ENSG00000123146	0.402321	0.03756	0.546274	0.316765
ENSG00000123146	0.08301	0.243036	0.220339	0.26166
ENSG00000123146	2.57221	0.093747	2.4099	1.00388
ENSG00000123146	2.39385	0.12537	2.1369	0.988058
ENSG00000123146	7.77717	0.476321	7.80409	8.71872
ENSG00000153292	0	0	0	0
ENSG00000153292	0	0	0	0
ENSG00000153292	0	0	0	0
ENSG00000164393	0	0	0	0
ENSG00000164393	0	0	0	0
ENSG00000164393	0	0	0	0
ENSG00000173567	0	0	0	0
ENSG00000173567	0	0	0.011524	0.017969
ENSG00000173567	0	0.030188	0	0
ENSG00000173567	0.044854	0.101009	0.031939	0.053187
ENSG00000153294	0	0	0	0
ENSG00000153294	0	0.01766	0	0
ENSG00000153294	0	0	0	0
ENSG00000069122	2.39722	0.092674	2.51328	2.12508
ENSG00000069122	24.0354	0	24.1656	17.0471
ENSG00000205336	8.88473	0	0.420937	0.359955
ENSG00000205336	0	0	0	0
ENSG00000205336	0	0	0	0
ENSG00000205336	0	0	0	0
ENSG00000205336	0.011446	0	0.00665	0
ENSG00000205336	0.122837	0	0.08581	0.025771
ENSG00000205336	0	0	0	0
ENSG00000205336	0	0	0	0.135712
ENSG00000205336	0.11969	0	0	0
ENSG00000205336	0	0	0	0
ENSG00000205336	0	0	0	0
ENSG00000205336	0	0	0	0
ENSG00000205336	0.162172	0	0.487177	0.270214
ENSG00000205336	0	0	0	0
ENSG00000205336	0.028243	0	0	0.091625
ENSG00000205336	0.26833	0	0.341318	0
ENSG00000205336	0.217906	0	0.270786	0
ENSG00000205336	0.266887	0.044586	0.412306	0.104527
ENSG00000205336	0	0	0	0
ENSG00000205336	0	0	0	0
ENSG00000205336	0	0	0	0
ENSG00000205336	0	0	0	0
ENSG00000205336	0.077946	0	0.091198	0.355063
ENSG00000205336	0	0.050506	0	0
ENSG00000205336	0.106701	0	0.285306	0.13069
ENSG00000205336	0.032536	0	0.00193	0
ENSG00000205336	0	0	0	0
ENSG00000205336	0	0	0	0
ENSG00000205336	0.304735	0	0.155551	0.051997
ENSG00000205336	0	0	0	0
ENSG00000205336	0	0	0	0
ENSG00000205336	0	0	0	0.213711
ENSG00000205336	0	0	0	0
ENSG00000205336	0	0	0	0
ENSG00000205336	0	0	0.012204	0.066651
ENSG00000205336	0.522764	0	0.299821	0.087288
ENSG00000205336	0	0	0.139102	0
ENSG00000205336	0.022143	0.110304	0	0
ENSG00000205336	0	0	0	0
ENSG00000205336	0	0	0	0
ENSG00000205336	0	0	0.044544	0
ENSG00000205336	0	0	0	0
ENSG00000205336	0	0	0	0
ENSG00000205336	0	0	0	0
ENSG00000205336	0.135098	0	0	0
ENSG00000205336	0.462411	0.209066	0.404853	0.319076
ENSG00000205336	0.011734	0	8.916	4.52317
ENSG00000205336	0	0	0	0
ENSG00000205336	0	0	0	0
ENSG00000205336	0	0	0	0
ENSG00000205336	0.28088	0	0.348917	0
ENSG00000205336	0	0	0	0
ENSG00000205336	0	0	0	0
ENSG00000205336	0.078668	0	0.030551	0
ENSG00000205336	0	0	0	0
ENSG00000205336	0.039988	0	0.120869	0
ENSG00000205336	0.234769	0	0	0.273895
ENSG00000205336	0	0	0	0
ENSG00000205336	0	0	0	0
ENSG00000205336	0	0	0	0
[truncated: 81,029 more rows]
