# Supplementary material for: Transcriptome analysis reveals EBF1 ablation-induced injuries in cardiac system
Source: Theranostics. 2024 Aug 12;14(12):4894–915. doi: 10.7150/thno.92060 (PMC11373621; doi:10.7150/thno.92060)
Supplement: Supplementary file 2 — Supplementary tables. [file thnov14p4894s2.zip › Supplementary materials/Table S3. RNA-seq genes_count-EBF1 KO vs. WT_day 3.xlsx]

## Sheet: genes.readcount
geneID	B11	B12	B21	B22
ENSG00000282222	0	0	0	0
ENSG00000282221	107	35	74	78
XLOC_037948	16	33	8	8
ENSG00000212040	0	0	0	0
ENSG00000110514	1319	2784	3054	2324
ENSG00000086015	2348	3723	3779	3310
ENSG00000211769	0	0	0	0
ENSG00000211768	0	0	0	0
ENSG00000255071	0	0	0	0
ENSG00000211767	0	0	0	0
ENSG00000211766	0	0	0	0
ENSG00000211765	0	0	0	1
ENSG00000211764	0	0	0	0
ENSG00000201510	0	0	0	0
ENSG00000169740	444	664	770	540
ENSG00000215869	0	1	0	4
ENSG00000261609	1201	2218	2609	1970
ENSG00000169744	302	805	940	474
ENSG00000261607	0	0	0	0
ENSG00000261606	0	0	0	0
ENSG00000215866	1428	2039	3949	2194
ENSG00000261604	39	92	43	79
ENSG00000261603	0	2	0	3
ENSG00000215861	16	15	42	29
XLOC_186247	18	38	36	35
ENSG00000261600	0	0	0	0
ENSG00000266469	11	37	52	45
ENSG00000168298	6752	9129	10590	13289
ENSG00000168297	196	400	441	275
ENSG00000266460	0	0	0	0
ENSG00000266461	0	0	0	0
ENSG00000266466	0	0	0	0
ENSG00000266467	0	4	1	0
ENSG00000168291	3043	4678	5611	4656
ENSG00000262558	4	0	0	0
ENSG00000270591	13	10	2	2
ENSG00000254141	0	0	0	0
ENSG00000225108	2	2	0	3
ENSG00000225100	0	0	0	0
ENSG00000225101	2	0	3	2
ENSG00000225102	0	0	0	0
ENSG00000225105	0	0	0	0
ENSG00000225106	8	10	15	3
ENSG00000225107	0	0	0	0
ENSG00000226457	0	0	0	0
ENSG00000226455	0	0	0	2
ENSG00000226454	0	0	0	0
ENSG00000149792	2175	3124	1266	2962
ENSG00000226450	30	41	23	19
ENSG00000141854	42	15	20	8
ENSG00000149798	190	297	188	369
ENSG00000238419	0	0	0	0
ENSG00000283571	0	0	0	0
ENSG00000212153	0	0	0	0
ENSG00000183055	1	4	2	2
ENSG00000183054	4276	6996	7693	5660
ENSG00000283575	2	1	0	0
ENSG00000283576	0	0	0	0
ENSG00000283579	0	0	0	0
ENSG00000283578	0	0	0	0
ENSG00000248281	0	0	0	0
ENSG00000221628	0	0	0	0
ENSG00000250566	0	0	0	0
ENSG00000259244	0	3	3	2
ENSG00000250564	0	1	2	3
ENSG00000250565	133	247	244	171
ENSG00000250562	0	0	0	0
ENSG00000250563	0	0	0	0
ENSG00000187961	921	1135	1077	902
ENSG00000250561	0	0	0	0
ENSG00000250568	3	5	3	11
ENSG00000250333	0	0	0	0
ENSG00000281591	0	0	0	0
ENSG00000220685	12	10	16	8
ENSG00000162843	0	2	0	0
ENSG00000259247	0	0	0	0
ENSG00000162849	739	1331	1715	1190
XLOC_135486	0	0	0	0
ENSG00000286060	3	1	2	5
ENSG00000286061	23	33	31	42
ENSG00000283689	266	262	131	253
ENSG00000149243	23	14	40	22
ENSG00000184702	92	179	132	99
ENSG00000286065	0	0	0	0
ENSG00000286066	0	0	0	0
ENSG00000286067	13	20	11	28
ENSG00000286068	0	0	0	0
ENSG00000286069	0	3	0	0
ENSG00000283680	0	0	0	0
ENSG00000283686	0	0	0	0
ENSG00000184708	746	1542	1655	1136
ENSG00000184709	53	35	69	37
ENSG00000206811	1	0	1	0
ENSG00000163462	364	425	356	322
ENSG00000163463	692	1001	1208	823
ENSG00000163464	0	0	0	0
ENSG00000163466	1947	4372	5721	3602
ENSG00000163467	265	531	447	562
ENSG00000163468	6243	10684	12663	9192
ENSG00000254391	0	0	0	0
ENSG00000206813	0	0	0	0
ENSG00000162599	37	120	130	120
ENSG00000162598	11	0	4	8
ENSG00000267731	0	4	0	0
ENSG00000272386	0	3	0	0
ENSG00000162591	6501	6590	5352	6240
ENSG00000267732	0	0	0	0
ENSG00000267735	0	5	0	0
ENSG00000029363	2543	9069	10595	4797
XLOC_026336	51	82	80	36
ENSG00000162594	0	0	0	0
ENSG00000263609	0	0	0	0
ENSG00000263608	0	0	0	0
ENSG00000206817	0	0	0	0
ENSG00000118640	412	793	1017	594
ENSG00000280035	8	12	7	6
ENSG00000263600	0	0	0	0
ENSG00000263603	0	0	0	0
ENSG00000168488	3894	4871	5850	3795
ENSG00000263604	0	0	0	0
ENSG00000159961	0	0	0	0
ENSG00000259169	0	0	0	3
ENSG00000253144	1	11	3	3
ENSG00000253147	0	0	0	0
ENSG00000253146	0	4	2	2
ENSG00000253141	0	0	0	0
ENSG00000115073	1944	2923	2660	2681
ENSG00000253143	0	0	0	0
ENSG00000253142	0	0	0	0
ENSG00000259161	0	0	0	0
ENSG00000259160	0	0	0	0
ENSG00000259163	22	24	34	79
ENSG00000259162	0	0	0	2
ENSG00000253149	0	0	0	0
ENSG00000253148	0	0	0	0
ENSG00000259167	0	0	0	0
ENSG00000259166	0	0	0	0
ENSG00000213853	690	1572	1524	1101
ENSG00000213851	0	0	0	0
ENSG00000258590	0	0	0	0
ENSG00000213857	0	0	0	0
ENSG00000213856	12	0	2	5
ENSG00000213854	0	0	0	0
ENSG00000213859	398	556	584	560
ENSG00000225816	0	0	0	0
ENSG00000280881	0	0	0	0
ENSG00000225814	0	0	0	0
ENSG00000225815	0	0	0	0
ENSG00000225813	3	0	0	0
ENSG00000225811	0	0	0	0
ENSG00000206846	0	0	0	0
ENSG00000225818	0	0	0	0
ENSG00000225819	23	9	7	30
ENSG00000229306	0	0	0	0
ENSG00000229307	0	0	0	0
ENSG00000229305	0	0	0	0
ENSG00000229302	0	0	0	0
ENSG00000229303	0	0	0	0
ENSG00000238489	0	0	0	0
ENSG00000229301	0	0	0	0
ENSG00000238485	0	0	0	0
ENSG00000269911	12	36	26	31
ENSG00000238482	174	304	224	440
ENSG00000229308	0	0	0	0
ENSG00000229309	0	0	0	0
ENSG00000278072	0	0	0	0
ENSG00000278073	0	0	0	0
ENSG00000278071	1	0	0	0
ENSG00000240174	0	0	0	0
ENSG00000278077	1	0	0	0
ENSG00000278075	1	2	2	2
ENSG00000055070	2788	2029	2589	2394
ENSG00000278078	0	0	0	0
ENSG00000227411	0	0	0	0
ENSG00000155719	0	4	7	4
ENSG00000227413	0	0	0	0
ENSG00000227416	0	0	0	0
ENSG00000227417	92	169	124	168
ENSG00000162337	3894	4891	5453	5006
ENSG00000155714	0	0	0	0
ENSG00000182010	524	1517	1825	1148
ENSG00000182013	1591	2408	2704	2234
ENSG00000256364	286	534	341	527
ENSG00000235843	1	1	4	1
ENSG00000244748	5	7	6	4
ENSG00000211563	87	126	72	103
ENSG00000186704	1	64	12	33
ENSG00000251779	0	0	0	0
ENSG00000251774	0	2	1	1
ENSG00000251775	70	199	106	139
ENSG00000251776	0	0	0	0
ENSG00000204250	0	0	0	0
XLOC_169840	33	110	123	56
ENSG00000245293	16	23	21	47
ENSG00000251773	0	0	0	0
ENSG00000164659	1065	3127	3379	1811
ENSG00000242748	0	0	2	0
ENSG00000242747	0	0	0	1
ENSG00000164651	327	359	500	456
ENSG00000242741	0	0	0	0
ENSG00000164654	911	1771	2144	1638
ENSG00000114978	4930	11283	13487	8467
ENSG00000252236	0	0	0	1
ENSG00000252237	0	0	0	0
ENSG00000252230	0	2	0	0
ENSG00000252231	0	0	0	0
ENSG00000252233	3	4	0	2
ENSG00000252238	0	0	0	0
ENSG00000256925	12	10	4	8
ENSG00000161021	2716	5145	5625	3914
ENSG00000256923	18	66	64	36
ENSG00000226331	0	0	0	0
ENSG00000261608	0	0	0	0
ENSG00000256928	25	49	43	48
ENSG00000254694	7	15	9	11
ENSG00000254695	0	0	4	0
ENSG00000254697	0	1	0	0
ENSG00000254690	2	0	0	0
ENSG00000254691	0	0	0	0
ENSG00000266929	16	8	4	2
ENSG00000266928	0	1	0	1
ENSG00000201148	0	5	4	6
ENSG00000266925	5	3	0	0
ENSG00000266924	0	0	0	0
ENSG00000254698	1	0	0	0
ENSG00000254699	0	0	0	0
ENSG00000266921	2	12	22	19
ENSG00000266920	0	0	0	0
ENSG00000257343	0	0	0	0
ENSG00000257342	220	298	342	358
ENSG00000257341	5	8	0	0
ENSG00000215867	0	0	0	0
ENSG00000257346	0	0	0	0
ENSG00000257345	35	49	62	81
XLOC_183607	0	0	0	0
ENSG00000234337	5	18	15	16
ENSG00000261602	0	6	0	0
ENSG00000119509	348	861	989	525
ENSG00000228949	0	5	4	2
ENSG00000256699	91	48	60	147
XLOC_157620	0	0	6	0
ENSG00000256694	0	0	0	0
ENSG00000256695	0	0	0	0
ENSG00000228943	0	0	0	0
ENSG00000073598	6	15	0	8
ENSG00000256690	114	132	112	148
ENSG00000228940	0	0	0	0
ENSG00000165309	17	19	56	47
ENSG00000281863	0	0	0	0
ENSG00000165304	972	2325	2839	1448
ENSG00000165300	142	296	350	238
ENSG00000101608	1596	6208	7993	4013
ENSG00000101605	30	51	53	49
XLOC_092090	204	386	276	200
ENSG00000170100	752	1092	1019	787
ENSG00000237026	116	127	91	78
ENSG00000198791	2955	6661	8380	6666
ENSG00000198792	2234	2456	2878	1693
ENSG00000198793	4712	10278	11008	7639
ENSG00000198794	279	952	861	554
ENSG00000198795	291	873	862	406
ENSG00000198796	781	2075	1120	697
ENSG00000198797	19	3	2	8
ENSG00000231426	0	0	0	0
ENSG00000197776	3	5	8	16
ENSG00000231424	0	2	7	5
ENSG00000175550	299	412	696	482
ENSG00000231422	0	0	4	0
ENSG00000175556	139	198	208	226
ENSG00000197771	3552	8346	9031	6264
ENSG00000231421	0	0	0	0
ENSG00000279848	0	0	0	0
ENSG00000161682	3732	4319	4343	4247
ENSG00000240173	0	0	1	0
ENSG00000161681	264	377	316	267
ENSG00000279840	0	0	0	0
ENSG00000279841	16	16	10	13
ENSG00000279842	0	0	0	0
ENSG00000279844	0	4	0	2
ENSG00000279845	1	2	0	2
ENSG00000279846	0	0	0	0
ENSG00000279847	0	0	0	0
XLOC_056690	2	0	0	0
XLOC_079500	0	0	0	0
ENSG00000284336	1	1	1	1
ENSG00000284337	8	9	7	12
ENSG00000284334	1	1	1	1
ENSG00000269752	17	13	12	32
ENSG00000284332	1	1	1	0
ENSG00000284331	1	1	1	1
ENSG00000183864	3438	5300	6114	4327
ENSG00000183862	0	0	0	0
ENSG00000277402	5	6	6	4
ENSG00000167680	5658	5976	6321	6010
ENSG00000124217	597	861	879	834
ENSG00000124214	2401	4630	5251	3668
ENSG00000124215	35	76	97	88
ENSG00000124212	1735	2727	3318	2613
ENSG00000167685	859	1440	1412	1623
ENSG00000247595	22	25	12	27
ENSG00000161970	5262	11921	14069	10790
ENSG00000175073	1331	3131	3373	2446
ENSG00000161973	0	0	0	0
ENSG00000255279	0	0	0	0
ENSG00000255274	0	0	0	0
ENSG00000255277	127	165	191	115
ENSG00000255276	84	107	83	117
ENSG00000255271	0	0	0	0
ENSG00000255270	0	0	0	0
ENSG00000255273	0	0	0	0
ENSG00000255272	3	0	0	0
ENSG00000277903	0	0	0	0
XLOC_158266	11	14	16	15
XLOC_052471	58	92	55	34
XLOC_025155	7	19	18	4
ENSG00000160087	1780	1524	2035	1107
ENSG00000036054	1104	2215	1470	1742
ENSG00000265626	0	0	0	0
ENSG00000273373	54	104	74	34
ENSG00000228349	0	0	0	0
ENSG00000240237	0	0	0	0
XLOC_159792	21	38	12	20
ENSG00000264249	0	2	0	0
ENSG00000223019	0	0	0	0
XLOC_010810	0	12	6	6
ENSG00000002587	101	164	166	156
ENSG00000002586	5091	4579	5312	6439
ENSG00000277379	5	5	7	5
ENSG00000231013	0	0	0	0
ENSG00000228960	25	55	85	47
ENSG00000237868	4	5	3	0
ENSG00000177954	1050	927	2178	957
XLOC_095043	5	9	7	0
ENSG00000177951	1595	1788	2174	1633
ENSG00000280059	0	0	0	0
ENSG00000280058	10	66	6	5
ENSG00000198242	6183	9545	15980	11157
ENSG00000280056	2	2	1	3
ENSG00000237862	0	0	0	0
ENSG00000237863	73	138	155	107
ENSG00000198246	243	589	617	351
ENSG00000223012	0	1	0	0
ENSG00000280051	0	0	0	0
ENSG00000135917	101	136	137	120
ENSG00000135916	4797	7197	8967	5932
ENSG00000135914	72	142	112	131
ENSG00000135913	1324	3253	3529	2377
ENSG00000135912	2379	2553	2683	2022
ENSG00000092148	5532	10918	13284	9584
ENSG00000240179	2	2	0	0
ENSG00000034693	186	450	653	322
ENSG00000135919	11459	23417	26409	17637
ENSG00000230487	110	75	109	280
ENSG00000176396	366	688	973	592
ENSG00000230484	0	0	0	0
ENSG00000176390	792	1363	1648	1134
ENSG00000230482	0	0	0	0
ENSG00000230481	0	0	0	0
ENSG00000176393	2173	2421	3242	2078
ENSG00000176399	393	708	1038	740
ENSG00000230489	4	16	5	16
ENSG00000259531	22	29	29	23
ENSG00000243900	0	0	0	0
ENSG00000243902	0	0	0	0
ENSG00000243903	0	0	0	0
ENSG00000243904	0	1	1	3
ENSG00000083635	547	1400	1752	1057
ENSG00000248029	0	0	0	0
ENSG00000248027	121	137	125	125
ENSG00000206845	0	0	0	0
ENSG00000063515	8	0	6	0
ENSG00000252599	0	0	0	0
ENSG00000252598	0	0	0	0
ENSG00000279713	737	962	735	1368
ENSG00000240233	2	5	2	8
ENSG00000252591	0	0	0	0
ENSG00000252590	0	0	0	0
ENSG00000252593	0	0	0	0
ENSG00000167531	0	0	0	0
ENSG00000167536	959	872	1002	1134
ENSG00000252594	0	0	0	0
ENSG00000252597	0	0	0	0
ENSG00000167535	577	745	577	763
ENSG00000207649	0	0	0	0
ENSG00000188886	0	4	2	1
ENSG00000279716	84	105	79	127
ENSG00000188883	520	567	553	637
ENSG00000279717	0	0	0	0
ENSG00000241506	74	117	95	111
ENSG00000241505	0	0	0	0
XLOC_123532	205	490	413	297
ENSG00000094796	0	0	0	0
ENSG00000279719	0	0	0	0
ENSG00000226453	1	34	35	12
ENSG00000237289	327	735	574	471
ENSG00000239739	0	0	0	0
ENSG00000237285	0	0	0	0
XLOC_012528	0	2	8	2
ENSG00000237280	20	26	13	18
ENSG00000237281	6	1	5	3
ENSG00000237282	0	0	0	0
ENSG00000237283	0	0	0	0
ENSG00000272254	129	172	118	144
ENSG00000272255	0	6	5	0
ENSG00000272256	230	244	205	525
XLOC_053401	0	6	0	0
ENSG00000206947	0	0	0	0
ENSG00000154764	6	0	0	0
ENSG00000206944	0	0	0	0
ENSG00000206949	0	0	0	0
ENSG00000206948	1	1	1	0
ENSG00000272259	20	7	10	8
ENSG00000101327	3	18	17	13
ENSG00000271781	25	38	48	14
ENSG00000271780	101	79	86	75
ENSG00000271787	0	0	0	0
ENSG00000200478	0	0	0	0
ENSG00000271784	27	27	31	64
ENSG00000200475	0	0	0	0
ENSG00000049192	31	165	226	85
ENSG00000271789	24	93	63	66
ENSG00000274365	0	0	0	0
ENSG00000200471	0	0	0	0
ENSG00000274363	0	4	0	2
ENSG00000200473	0	0	0	0
ENSG00000200472	0	0	0	0
ENSG00000101323	0	0	0	0
XLOC_169781	3	0	0	0
ENSG00000237136	100	396	420	315
ENSG00000177042	145	224	224	240
ENSG00000237135	0	0	2	2
ENSG00000177047	0	0	0	0
ENSG00000129566	1574	2169	2366	2260
ENSG00000177045	1774	2124	2036	1892
ENSG00000272789	0	0	0	0
ENSG00000272787	0	0	0	1
ENSG00000272784	1	0	7	3
ENSG00000154252	10	12	18	12
ENSG00000272783	0	0	0	0
ENSG00000237138	0	0	0	0
ENSG00000237139	0	0	0	0
ENSG00000277550	0	0	0	0
ENSG00000277553	0	0	0	0
XLOC_174659	0	9	2	2
ENSG00000172673	0	0	0	0
ENSG00000277559	1	3	3	1
ENSG00000172671	242	714	754	504
XLOC_174651	8	15	35	35
ENSG00000274098	0	0	0	0
ENSG00000274099	31	26	43	24
ENSG00000279068	0	2	2	1
ENSG00000223761	0	0	0	0
ENSG00000223764	447	2149	319	1574
ENSG00000223765	0	0	0	0
ENSG00000274090	2979	24580	12158	2892
ENSG00000274091	1	1	1	1
ENSG00000274092	61	75	87	122
ENSG00000237614	4	14	6	0
ENSG00000236427	0	0	0	0
ENSG00000236426	0	0	0	0
ENSG00000236425	0	0	0	0
ENSG00000279065	0	0	0	0
ENSG00000136750	0	0	0	2
ENSG00000270789	1	0	0	0
ENSG00000136754	496	2006	2242	1061
ENSG00000136758	2736	7888	9834	6704
ENSG00000270781	0	0	0	0
ENSG00000270782	0	0	0	0
ENSG00000232508	0	0	0	0
ENSG00000232500	0	0	0	0
ENSG00000232502	0	0	0	0
ENSG00000232503	0	0	0	0
ENSG00000232504	7	0	4	0
ENSG00000288081	0	0	0	0
ENSG00000249087	46	63	63	66
ENSG00000249086	0	0	0	0
ENSG00000116017	3464	6262	6369	4985
ENSG00000116016	9	45	71	30
ENSG00000249082	3	0	0	0
ENSG00000249081	0	0	0	0
ENSG00000234034	0	0	0	0
ENSG00000249089	2	1	5	15
ENSG00000250567	0	0	0	0
XLOC_032380	0	6	4	0
ENSG00000201707	0	0	0	0
ENSG00000234033	0	0	0	0
ENSG00000242860	0	3	0	0
ENSG00000197674	0	0	0	0
ENSG00000201708	0	0	0	0
ENSG00000201709	0	0	0	0
ENSG00000242861	113	223	259	179
ENSG00000201704	0	0	0	0
ENSG00000120440	0	0	0	3
ENSG00000201700	0	0	0	1
ENSG00000201701	0	0	0	0
ENSG00000249156	0	0	0	0
ENSG00000250560	0	0	0	0
ENSG00000231001	0	0	0	0
XLOC_082338	58	64	64	43
ENSG00000180211	21	29	41	37
ENSG00000271259	2	0	3	2
ENSG00000187244	2324	2156	2594	2173
ENSG00000276208	0	0	0	0
ENSG00000276206	0	0	0	0
ENSG00000271257	0	0	0	0
ENSG00000276204	0	0	0	0
ENSG00000276203	10	20	7	8
ENSG00000271250	0	0	0	0
ENSG00000271253	0	0	0	0
ENSG00000276200	0	0	0	0
ENSG00000250329	1	2	2	2
ENSG00000270124	565	484	612	945
ENSG00000270127	2	1	8	8
ENSG00000206972	0	0	0	0
ENSG00000270123	0	0	0	0
ENSG00000174099	4	33	44	22
ENSG00000278338	25	11	10	47
ENSG00000224233	0	0	0	0
ENSG00000235199	0	0	0	0
ENSG00000187969	0	0	3	0
ENSG00000224237	0	0	0	0
ENSG00000224236	0	0	0	0
ENSG00000224239	0	0	0	0
ENSG00000224238	7	2	7	29
ENSG00000235190	0	0	0	0
ENSG00000137404	956	914	1253	849
ENSG00000264657	0	1	0	0
ENSG00000235197	0	0	0	0
ENSG00000264655	4	0	0	0
ENSG00000275576	7	21	15	12
ENSG00000275572	0	0	0	0
ENSG00000162840	2	0	2	1
ENSG00000060138	6238	4837	6312	6529
XLOC_087307	2	5	12	0
ENSG00000275578	0	0	0	0
ENSG00000281593	0	2	0	10
ENSG00000044012	0	0	0	0
ENSG00000231857	0	0	0	0
ENSG00000282998	0	0	0	0
ENSG00000231855	0	0	0	0
ENSG00000231852	0	0	3	0
ENSG00000231851	36	49	58	88
ENSG00000130751	435	351	420	448
ENSG00000180818	0	0	0	0
ENSG00000231859	14	19	15	20
ENSG00000130755	5	0	22	9
ENSG00000186115	4	0	0	0
ENSG00000197670	134	217	200	331
ENSG00000110756	1219	2221	2442	1870
XLOC_148322	217	223	156	158
ENSG00000248840	3	4	2	8
ENSG00000248842	0	0	0	0
XLOC_033263	6	10	34	13
ENSG00000248844	0	0	0	0
ENSG00000248846	0	0	0	0
ENSG00000253572	0	0	0	0
ENSG00000248848	0	0	0	0
ENSG00000134278	730	1451	1787	1198
ENSG00000202474	1	1	0	1
ENSG00000287526	0	0	0	0
ENSG00000287527	153	354	368	259
ENSG00000287524	0	0	0	0
ENSG00000287525	0	0	0	0
XLOC_071972	0	3	5	2
ENSG00000287523	2	0	0	0
ENSG00000287520	0	0	0	0
ENSG00000287521	0	0	0	0
ENSG00000287528	870	2426	1485	3343
ENSG00000287529	0	0	0	4
ENSG00000230813	0	0	0	0
ENSG00000230814	0	0	0	0
ENSG00000230815	7	10	2	0
ENSG00000230817	0	0	0	0
ENSG00000230818	0	0	0	0
ENSG00000230819	0	0	0	0
XLOC_186005	37	35	47	41
ENSG00000286062	0	0	0	0
ENSG00000217791	1	0	0	1
ENSG00000072506	1355	1883	2191	2250
ENSG00000283688	0	0	0	0
ENSG00000181135	175	156	257	343
ENSG00000134183	0	0	2	3
ENSG00000286064	4	0	0	0
ENSG00000270587	0	1	0	0
ENSG00000134186	755	697	1876	1120
ENSG00000134184	238	363	512	377
ENSG00000227224	0	0	0	0
ENSG00000262712	25	14	38	32
ENSG00000262714	0	1	4	2
ENSG00000283683	0	5	0	2
XLOC_049191	5	19	23	14
XLOC_080650	16	33	25	6
ENSG00000248210	0	0	0	0
ENSG00000248213	6	4	0	3
ENSG00000037042	363	336	376	363
ENSG00000284715	0	0	0	0
ENSG00000260622	0	0	0	0
ENSG00000260620	0	0	0	0
ENSG00000260621	217	300	195	483
ENSG00000260626	0	0	0	0
ENSG00000284716	0	0	3	0
ENSG00000078487	109	140	167	135
ENSG00000260625	2	10	4	5
ENSG00000248215	0	0	0	0
ENSG00000260628	0	0	0	3
ENSG00000260629	0	0	0	0
ENSG00000042753	1961	1958	1886	2441
ENSG00000196096	0	2	4	0
ENSG00000283685	0	0	0	0
ENSG00000284719	0	0	3	0
ENSG00000259834	10	18	41	14
ENSG00000266078	0	0	0	0
ENSG00000105855	201	431	468	258
ENSG00000105854	402	993	1033	639
ENSG00000111481	2519	4197	4419	4060
ENSG00000105856	629	1567	1703	1030
ENSG00000105851	0	0	0	0
ENSG00000079689	0	0	0	0
ENSG00000105852	5	6	6	0
ENSG00000142252	753	795	1798	1238
ENSG00000276470	1	7	2	1
ENSG00000012174	759	1858	2018	1282
ENSG00000131002	0	0	0	0
ENSG00000012171	238	295	214	278
ENSG00000220447	0	0	0	0
ENSG00000131007	0	0	0	0
XLOC_176748	9	15	24	13
ENSG00000233431	0	8	2	0
ENSG00000214111	0	0	0	0
ENSG00000257022	0	0	0	0
ENSG00000214110	14	29	36	27
ENSG00000196098	0	0	0	0
ENSG00000071082	5139	9503	12861	7344
ENSG00000247315	2118	3291	4210	2941
ENSG00000139780	0	0	0	0
ENSG00000180660	1	0	4	0
ENSG00000135638	52	85	91	58
ENSG00000180662	0	0	0	0
ENSG00000180667	747	1830	2219	1265
ENSG00000188419	783	2366	2905	1751
ENSG00000135632	1253	1825	2042	1701
ENSG00000135631	1106	1229	1071	943
ENSG00000135636	232	443	452	332
ENSG00000135637	630	645	648	598
ENSG00000210195	1	1	1	1
ENSG00000147155	970	1106	1168	515
ENSG00000263445	0	0	0	0
ENSG00000112539	1	3	8	5
ENSG00000263443	0	0	0	0
ENSG00000272905	3	4	0	0
ENSG00000114503	622	2310	4493	2890
ENSG00000258629	0	0	0	0
ENSG00000184992	1692	2420	2428	2185
ENSG00000116670	2283	3737	4072	3536
ENSG00000259767	7	7	1	2
ENSG00000224296	0	0	0	0
ENSG00000115677	5813	13720	15208	10498
ENSG00000259763	0	0	0	0
ENSG00000259762	4	2	0	5
ENSG00000259761	35	64	36	36
ENSG00000259760	0	0	0	0
ENSG00000259769	0	0	0	0
ENSG00000259768	390	568	243	606
ENSG00000261971	195	228	232	239
ENSG00000261970	2	5	6	0
ENSG00000267590	0	0	0	0
ENSG00000261978	393	638	512	1081
ENSG00000258627	0	0	0	0
XLOC_040909	0	0	0	2
ENSG00000112531	801	1213	1424	1126
ENSG00000267594	0	0	0	0
ENSG00000267597	0	0	0	0
ENSG00000162592	91	125	91	222
ENSG00000263199	0	0	0	0
ENSG00000219747	4	5	4	7
ENSG00000258622	0	0	0	0
ENSG00000029364	1706	5148	5946	2067
ENSG00000227258	17	32	33	7
ENSG00000227259	0	0	0	0
ENSG00000227256	49	60	35	92
ENSG00000227257	0	0	0	0
ENSG00000227254	0	0	0	0
ENSG00000227255	0	0	0	0
ENSG00000227252	45	95	83	81
ENSG00000227253	79	75	59	97
ENSG00000267734	38	41	28	24
ENSG00000105143	242	411	442	406
ENSG00000105141	0	0	0	0
ENSG00000267737	14	27	31	27
ENSG00000267630	0	0	0	0
ENSG00000267631	1	1	1	0
ENSG00000267632	21	25	23	10
ENSG00000267633	40	55	74	95
ENSG00000267634	1	0	1	0
ENSG00000267636	0	3	2	0
ENSG00000267637	0	2	0	0
ENSG00000186543	0	0	4	2
ENSG00000211798	0	0	9	0
ENSG00000235940	0	0	0	0
ENSG00000235943	0	0	0	0
ENSG00000235942	0	0	0	0
ENSG00000146205	86	82	72	81
ENSG00000235944	97	110	240	130
ENSG00000235947	0	0	0	0
ENSG00000235946	2	2	3	4
ENSG00000164418	67	162	230	113
ENSG00000242509	0	0	0	0
ENSG00000146242	1848	2099	2462	2039
ENSG00000164411	99	185	206	123
ENSG00000222150	0	0	0	0
ENSG00000242507	0	0	0	3
ENSG00000280163	2	8	0	0
ENSG00000222154	0	0	0	0
ENSG00000255775	0	0	0	0
ENSG00000255776	0	0	0	0
ENSG00000100532	156	613	540	612
ENSG00000198937	223	183	313	261
ENSG00000276478	0	0	0	0
ENSG00000263602	0	0	0	0
ENSG00000077454	595	757	924	719
ENSG00000273419	4	12	9	5
ENSG00000263606	25	47	32	25
ENSG00000252362	0	0	0	0
ENSG00000077458	424	1326	1347	815
ENSG00000201465	0	0	0	0
ENSG00000226285	0	0	0	0
ENSG00000224541	0	0	0	0
XLOC_184098	3	5	2	3
ENSG00000259168	0	2	0	0
XLOC_070591	0	2	2	4
ENSG00000262953	0	0	0	0
ENSG00000278447	1	1	2	2
ENSG00000212658	0	0	0	0
ENSG00000201466	0	0	0	0
ENSG00000265908	0	0	0	0
ENSG00000265905	0	0	0	0
ENSG00000265907	9	13	13	4
ENSG00000212657	0	0	0	0
ENSG00000265902	0	0	0	0
ENSG00000253140	0	0	0	0
ENSG00000260367	221	296	218	331
ENSG00000260366	5	5	2	1
ENSG00000260364	27	103	25	39
ENSG00000260362	16	60	57	26
ENSG00000260361	4	17	29	7
ENSG00000213337	157	217	156	170
ENSG00000260369	12	21	21	11
ENSG00000273593	1	0	0	0
ENSG00000021300	601	407	1231	714
ENSG00000217026	0	0	1	0
ENSG00000278441	0	0	0	0
ENSG00000213332	0	0	2	0
ENSG00000272465	2	4	0	1
ENSG00000181282	0	0	0	0
ENSG00000100399	76	53	37	96
ENSG00000209482	39	41	34	28
ENSG00000209480	40	1	1	1
ENSG00000201469	0	1	0	0
ENSG00000100393	5571	11225	13795	8359
ENSG00000213331	0	0	0	0
ENSG00000100395	1052	1939	2113	1527
ENSG00000200552	0	0	0	0
ENSG00000259164	0	0	0	1
ENSG00000223208	0	1	2	1
ENSG00000223203	0	0	0	0
ENSG00000223202	0	0	0	0
XLOC_020067	0	0	0	0
ENSG00000232353	23	8	2	9
XLOC_112621	209	361	235	208
ENSG00000200553	0	0	0	0
ENSG00000222356	0	0	0	0
XLOC_172878	13	11	17	12
ENSG00000213338	0	0	0	0
ENSG00000196550	275	440	343	415
ENSG00000196553	0	0	0	0
ENSG00000196557	4668	6094	5623	5543
ENSG00000264387	0	0	0	0
ENSG00000282206	190	320	206	157
ENSG00000138346	1214	2758	3435	2292
ENSG00000197208	12	11	19	13
ENSG00000239468	0	1	0	3
XLOC_064167	46	80	69	74
ENSG00000239462	0	0	2	0
ENSG00000113140	6149	14192	14544	9840
ENSG00000239467	197	279	357	214
ENSG00000239464	0	0	0	0
ENSG00000239465	141	345	333	279
ENSG00000217686	0	0	0	0
ENSG00000217684	0	0	0	0
ENSG00000217680	0	0	0	0
XLOC_130166	2	3	0	0
ENSG00000211941	0	0	0	0
ENSG00000222359	1	2	2	3
ENSG00000211947	0	0	0	0
ENSG00000026652	2090	2075	3507	2070
ENSG00000205955	0	0	0	0
ENSG00000211945	0	0	0	0
ENSG00000205959	38	60	52	31
ENSG00000185158	277	476	487	368
ENSG00000211681	0	0	0	0
ENSG00000211682	0	0	0	0
ENSG00000211683	0	0	0	0
ENSG00000211684	0	0	0	0
ENSG00000211685	0	0	0	0
ENSG00000211687	0	0	0	0
ENSG00000211688	0	0	0	0
ENSG00000211689	0	0	0	0
ENSG00000185155	536	868	529	491
ENSG00000185156	102	122	99	125
ENSG00000207562	1	0	0	0
ENSG00000229565	0	0	0	0
ENSG00000229562	5	2	0	6
ENSG00000229563	4	5	2	3
ENSG00000229560	0	0	0	0
ENSG00000225192	0	0	0	0
ENSG00000255040	0	1	0	0
ENSG00000229568	0	0	0	0
ENSG00000229569	0	0	0	0
ENSG00000213260	3	13	17	11
ENSG00000106635	633	826	1067	742
ENSG00000106636	1258	2365	6069	1451
ENSG00000225190	586	823	876	821
ENSG00000280299	0	0	0	0
ENSG00000106631	26	50	33	28
ENSG00000106633	35	75	73	67
ENSG00000280295	0	0	0	0
XLOC_026903	14	28	29	26
ENSG00000284082	1	1	1	1
ENSG00000106638	1107	1531	1585	1293
ENSG00000225196	0	0	0	0
ENSG00000211538	0	0	0	0
ENSG00000230359	227	287	197	376
ENSG00000211532	0	1	0	1
ENSG00000255045	25	14	23	13
XLOC_023863	41	36	29	40
ENSG00000123584	0	4	6	0
ENSG00000260668	7	4	68	8
ENSG00000239626	8	6	2	14
ENSG00000206812	0	0	0	0
ENSG00000152670	0	0	0	0
ENSG00000152672	0	0	0	0
ENSG00000207569	0	1	0	0
ENSG00000238731	0	0	0	0
ENSG00000238730	0	0	0	0
ENSG00000238735	1	2	2	0
ENSG00000143643	287	559	613	524
ENSG00000124588	1728	2143	2687	2362
ENSG00000143641	3813	6248	7058	6272
ENSG00000124587	1948	2378	2488	2415
ENSG00000167332	0	0	0	0
ENSG00000167333	351	507	584	470
XLOC_112761	17	15	7	8
ENSG00000207729	0	0	0	0
ENSG00000009830	1112	1376	1419	1208
ENSG00000281655	0	0	0	0
ENSG00000281652	0	0	0	0
ENSG00000220161	37	20	15	24
XLOC_160347	172	327	149	136
ENSG00000258056	589	701	726	1003
ENSG00000244183	0	2	0	2
ENSG00000286921	0	0	0	0
ENSG00000286920	0	0	0	0
ENSG00000178927	1405	1476	1477	1287
ENSG00000286922	0	0	0	0
ENSG00000178921	7371	9692	9157	8871
ENSG00000286924	0	0	0	0
ENSG00000286927	0	0	0	0
ENSG00000286926	0	0	0	0
ENSG00000286929	0	0	0	0
ENSG00000286928	0	0	0	0
ENSG00000178928	0	0	0	3
ENSG00000266341	210	277	366	519
ENSG00000266340	15	362	363	132
ENSG00000252861	0	0	0	0
ENSG00000252860	0	0	0	2
ENSG00000252863	0	1	0	0
ENSG00000168310	158	396	487	319
ENSG00000252864	105	216	176	204
ENSG00000252867	0	0	0	0
ENSG00000168314	337	757	988	623
ENSG00000260262	0	2	2	0
ENSG00000262456	36	41	62	63
ENSG00000212135	4	8	2	1
ENSG00000262454	48	56	38	29
ENSG00000212133	0	0	0	0
ENSG00000219682	16	30	21	35
ENSG00000229492	10	42	15	27
XLOC_135699	53	64	50	69
ENSG00000268416	0	0	0	1
ENSG00000114268	570	783	708	674
ENSG00000241074	0	0	0	0
ENSG00000268412	0	0	0	0
ENSG00000200673	0	0	0	0
ENSG00000265867	0	0	0	0
XLOC_135692	7	11	5	7
ENSG00000200670	0	4	6	1
ENSG00000200677	0	0	0	0
ENSG00000040487	819	959	1197	1069
ENSG00000200674	0	11	0	0
ENSG00000204709	0	1	0	4
ENSG00000204703	0	0	0	0
ENSG00000204702	0	0	0	0
ENSG00000204701	0	0	0	4
ENSG00000204700	0	0	0	0
ENSG00000204706	4	2	14	5
ENSG00000204705	0	0	0	0
ENSG00000204704	0	0	0	0
XLOC_136526	0	0	0	0
ENSG00000153107	3264	9424	10452	6957
XLOC_063867	23	14	6	11
XLOC_013154	9	2	3	8
ENSG00000228778	0	0	0	0
ENSG00000228779	42	85	67	92
XLOC_157818	24	47	29	42
ENSG00000228775	12	48	51	41
ENSG00000228776	0	0	0	0
ENSG00000228777	0	0	0	0
ENSG00000228770	0	0	0	0
ENSG00000228771	0	0	0	0
ENSG00000228772	0	0	0	0
ENSG00000279268	0	1	1	2
ENSG00000279269	0	0	0	4
ENSG00000222685	0	0	0	0
ENSG00000279261	3	6	3	3
ENSG00000279262	0	1	3	0
ENSG00000285448	0	0	0	0
ENSG00000279264	0	0	0	0
ENSG00000279265	2	5	4	2
ENSG00000279266	0	0	0	0
ENSG00000279267	2	4	3	2
ENSG00000226646	0	0	0	0
ENSG00000226647	29	20	9	17
ENSG00000226644	0	0	6	7
ENSG00000226645	0	0	4	2
ENSG00000226642	0	4	5	0
ENSG00000226643	0	0	0	0
ENSG00000226640	0	0	0	0
ENSG00000226641	13	23	13	7
ENSG00000164047	0	0	3	0
ENSG00000143756	1222	3498	1985	2425
ENSG00000226648	389	632	471	669
ENSG00000226649	0	0	0	0
ENSG00000158022	0	0	0	0
ENSG00000158023	34	119	121	64
ENSG00000183242	4	0	0	2
ENSG00000198723	3	2	7	0
ENSG00000167800	11	7	13	16
ENSG00000283728	1	1	1	1
ENSG00000227412	0	0	0	0
ENSG00000183248	706	662	748	595
ENSG00000183249	0	0	0	0
ENSG00000127774	397	634	882	581
ENSG00000239926	0	0	0	0
ENSG00000189401	7	5	10	5
ENSG00000239923	1	0	0	0
ENSG00000239922	0	0	0	0
ENSG00000239921	0	0	0	0
ENSG00000239920	8	25	23	36
ENSG00000233924	7	15	11	13
ENSG00000233927	4212	3948	4776	4500
ENSG00000233926	639	666	594	1082
ENSG00000233921	0	0	0	0
ENSG00000233920	2	1	2	1
ENSG00000233922	74	199	161	63
ENSG00000173838	0	0	2	0
ENSG00000233929	4	0	1	1
ENSG00000233928	11	26	29	35
ENSG00000227418	0	0	0	0
ENSG00000245311	12	2	9	24
ENSG00000245317	25	22	30	34
ENSG00000165406	1071	1714	1929	1544
ENSG00000165409	0	6	21	9
ENSG00000257998	0	0	0	0
ENSG00000241258	35	256	230	744
ENSG00000257991	0	0	0	0
ENSG00000257997	0	0	0	0
ENSG00000257994	0	0	0	0
ENSG00000257995	0	0	0	0
ENSG00000206635	0	1	0	0
ENSG00000206634	4	9	3	3
ENSG00000206637	0	0	0	0
ENSG00000234646	2	16	24	6
ENSG00000206631	0	0	0	0
ENSG00000281691	5	15	14	22
ENSG00000256691	0	0	0	0
ENSG00000225224	7	18	7	7
ENSG00000255843	0	0	0	0
ENSG00000206639	0	1	0	0
ENSG00000255847	6	17	9	11
ENSG00000234640	0	0	0	0
ENSG00000207944	2	3	3	1
ENSG00000254718	73	55	92	98
ENSG00000207946	1	0	0	0
ENSG00000225226	0	0	0	0
ENSG00000207940	0	1	0	0
ENSG00000207941	0	0	0	0
ENSG00000207942	0	0	0	2
ENSG00000207943	0	0	0	0
ENSG00000254710	0	2	2	0
ENSG00000254713	0	0	0	0
ENSG00000254712	0	0	1	0
ENSG00000254715	9	8	7	3
XLOC_004542	0	5	5	0
ENSG00000254717	0	0	0	0
ENSG00000240849	1528	1518	2428	1917
ENSG00000278135	0	2	0	0
ENSG00000244740	0	0	0	0
ENSG00000278133	251	245	268	203
ENSG00000158683	8	26	17	17
ENSG00000278131	0	0	0	0
ENSG00000287255	0	0	0	0
ENSG00000240842	0	0	0	0
ENSG00000225222	0	0	0	0
ENSG00000278139	0	0	0	0
ENSG00000240847	0	0	0	0
XLOC_189889	0	7	0	0
ENSG00000008056	286	350	407	279
ENSG00000130518	12	39	36	25
XLOC_053884	85	169	77	73
ENSG00000159374	61	138	217	114
ENSG00000159377	5518	8551	9951	9915
ENSG00000215864	0	0	0	0
ENSG00000130511	1426	1340	1407	1356
ENSG00000130513	112	86	138	94
ENSG00000130517	48	137	729	92
ENSG00000234998	0	0	0	0
ENSG00000164758	225	262	298	262
ENSG00000164756	3	28	20	17
ENSG00000164754	5255	11866	14970	10164
ENSG00000164751	895	466	1581	469
ENSG00000229217	0	0	0	0
ENSG00000155508	698	1900	3480	1686
ENSG00000159082	388	874	963	725
ENSG00000164616	24	25	31	9
ENSG00000155506	10102	12858	22740	14775
ENSG00000159086	1466	2937	3172	2105
ENSG00000287724	0	2	0	0
ENSG00000287725	30	28	28	21
XLOC_143491	5	4	4	6
ENSG00000287727	62	60	87	116
ENSG00000287720	3	9	0	2
ENSG00000011478	673	785	722	876
ENSG00000287722	0	0	0	0
ENSG00000287723	0	0	0	0
ENSG00000251778	0	0	0	0
ENSG00000287728	0	0	0	0
ENSG00000287729	0	0	1	0
ENSG00000238832	1	1	6	1
ENSG00000230769	0	2	1	1
ENSG00000238833	0	0	0	0
ENSG00000010704	32	52	92	40
ENSG00000196616	0	0	0	0
ENSG00000125046	23	85	85	62
ENSG00000238830	0	0	0	0
ENSG00000196611	0	0	0	0
XLOC_117118	4	20	16	10
XLOC_153127	297	280	318	544
ENSG00000081913	2412	3550	4313	3292
XLOC_196664	922	2453	1989	1075
ENSG00000285769	5	0	0	2
ENSG00000285766	27	48	30	77
ENSG00000285764	0	0	0	0
ENSG00000285765	0	0	0	0
ENSG00000285762	0	0	0	50
ENSG00000285763	6	0	1	4
ENSG00000285760	0	0	0	0
ENSG00000088205	3083	6788	8029	5639
ENSG00000120498	7	43	37	19
ENSG00000252002	0	0	0	0
ENSG00000252001	0	0	0	0
ENSG00000252005	0	0	0	0
ENSG00000287899	0	0	0	0
ENSG00000287896	20	13	19	58
ENSG00000287897	9	10	2	2
ENSG00000287894	0	2	0	0
ENSG00000287895	4	0	0	0
ENSG00000263923	31	71	64	85
ENSG00000005471	19	41	64	26
ENSG00000287891	4	4	0	7
ENSG00000256713	16	20	16	15
ENSG00000256712	28	14	16	12
ENSG00000254824	0	0	0	0
ENSG00000256717	3	0	0	0
XLOC_006946	66	37	117	46
ENSG00000037280	263	365	500	383
ENSG00000254822	0	0	0	0
XLOC_162084	15	21	33	9
ENSG00000160124	83	150	116	69
ENSG00000243004	501	1097	1088	794
ENSG00000243007	0	0	0	0
ENSG00000235500	0	0	0	0
ENSG00000243008	6	7	20	10
ENSG00000203914	0	0	0	0
ENSG00000203910	0	0	0	0
ENSG00000285498	0	0	0	0
ENSG00000251850	0	0	0	0
ENSG00000285491	0	0	0	0
ENSG00000285492	0	0	0	2
ENSG00000231383	45	40	53	82
ENSG00000231382	0	0	0	0
ENSG00000231381	0	2	0	0
ENSG00000277373	0	4	2	3
ENSG00000277374	0	0	0	0
ENSG00000231386	0	0	0	0
ENSG00000248401	0	0	0	0
ENSG00000274933	1	0	0	0
ENSG00000274932	0	0	0	0
ENSG00000231389	24	62	71	44
ENSG00000274930	0	0	0	0
ENSG00000274937	2	5	0	0
XLOC_127989	0	0	0	0
ENSG00000233565	0	0	0	0
ENSG00000274934	1	3	6	3
ENSG00000176928	38	126	163	100
ENSG00000251857	0	0	0	0
ENSG00000174429	0	0	0	0
ENSG00000176923	0	0	0	0
ENSG00000176922	0	0	0	0
ENSG00000176920	88	148	277	72
ENSG00000176927	1	3	5	0
ENSG00000178372	0	0	0	0
ENSG00000176925	0	0	0	0
ENSG00000244196	0	0	0	0
ENSG00000248406	0	0	0	0
ENSG00000198169	316	878	876	259
ENSG00000198168	87	246	378	233
ENSG00000198162	1741	4174	5076	2919
ENSG00000198160	626	828	2413	1272
ENSG00000171049	0	2	0	2
XLOC_127983	0	7	0	0
ENSG00000175749	0	2	0	0
ENSG00000231655	0	0	0	0
ENSG00000231654	0	0	0	0
ENSG00000175741	16	79	71	50
ENSG00000231651	68	94	91	107
ENSG00000171044	387	676	645	684
ENSG00000231653	0	0	0	0
ENSG00000175745	0	0	0	0
ENSG00000179676	0	0	0	0
ENSG00000179674	0	3	2	0
ENSG00000262648	2	4	0	0
ENSG00000147316	397	722	880	594
ENSG00000230381	0	0	0	0
ENSG00000230383	117	140	166	155
ENSG00000230384	0	0	0	0
ENSG00000230385	5	2	0	6
ENSG00000230386	0	0	0	0
ENSG00000230387	0	0	0	1
ENSG00000248783	0	0	0	0
ENSG00000248781	0	0	0	0
ENSG00000248780	1	6	3	2
ENSG00000248787	1015	1315	783	763
ENSG00000248785	0	0	0	0
ENSG00000167476	958	1468	1319	1952
ENSG00000248789	0	0	0	0
ENSG00000206113	0	0	0	0
ENSG00000111897	1970	5443	6168	3743
ENSG00000244158	0	2	0	0
ENSG00000189238	0	0	0	0
ENSG00000207113	0	0	0	0
ENSG00000265691	0	0	0	0
ENSG00000276427	0	0	0	0
ENSG00000276426	0	0	0	0
ENSG00000276422	0	0	0	0
ENSG00000253879	0	0	0	0
ENSG00000253878	3	12	7	26
ENSG00000244153	15	11	20	19
ENSG00000253871	0	0	0	0
ENSG00000253870	0	0	0	0
ENSG00000253873	183	1355	795	1524
ENSG00000219500	0	0	0	0
ENSG00000253875	12	13	15	15
ENSG00000253874	0	0	0	0
ENSG00000253877	0	0	0	0
ENSG00000265470	0	3	0	0
ENSG00000240068	0	0	0	0
ENSG00000268500	1	0	0	0
XLOC_193745	41	68	130	99
XLOC_082980	8	29	9	4
ENSG00000265697	0	0	0	0
XLOC_127375	0	0	0	0
ENSG00000084754	4889	7381	11012	7480
ENSG00000240065	58	82	73	91
XLOC_051130	0	5	2	12
ENSG00000095637	506	1239	1536	886
ENSG00000265699	0	0	1	0
ENSG00000249780	0	0	0	0
ENSG00000265474	1	7	0	4
ENSG00000249782	0	0	0	0
ENSG00000244155	0	0	0	0
ENSG00000249784	1	6	5	7
ENSG00000249785	0	0	0	0
ENSG00000249786	0	4	2	2
ENSG00000249787	0	0	0	0
ENSG00000176219	0	0	0	0
ENSG00000230528	0	0	0	0
ENSG00000230529	0	0	0	0
ENSG00000230524	0	5	3	0
ENSG00000230525	3	0	0	0
ENSG00000230526	0	0	0	0
ENSG00000230520	0	0	0	0
ENSG00000230521	16	20	19	10
ENSG00000230522	0	0	0	0
ENSG00000230523	0	0	2	0
ENSG00000146047	0	4	5	0
ENSG00000278907	176	297	254	242
ENSG00000278905	0	0	0	0
ENSG00000278902	0	0	0	0
ENSG00000278903	134	279	120	79
ENSG00000278900	0	6	1	0
ENSG00000278901	84	179	107	195
ENSG00000218337	0	0	0	0
ENSG00000278908	0	0	0	0
ENSG00000278909	14	36	15	15
ENSG00000148225	177	351	350	254
ENSG00000133136	0	0	0	2
ENSG00000133135	10	37	43	22
ENSG00000272420	7	24	26	16
ENSG00000272426	8	17	9	18
ENSG00000138303	424	793	800	695
ENSG00000222312	0	0	0	0
ENSG00000222313	0	0	0	0
ENSG00000148229	1882	2844	3047	2743
ENSG00000138308	0	7	5	0
ENSG00000133138	178	427	428	264
XLOC_055599	8	11	15	7
ENSG00000200728	0	0	0	0
ENSG00000144579	2373	3265	3562	2865
ENSG00000279307	5	2	1	2
ENSG00000067840	1763	6421	2590	2285
ENSG00000067842	20	22	30	18
XLOC_165057	3	5	3	8
ENSG00000284858	0	0	8	6
ENSG00000248254	0	0	0	0
ENSG00000248257	0	0	0	0
ENSG00000248256	24	63	47	68
ENSG00000089177	523	1132	1355	916
ENSG00000172828	39	34	87	48
ENSG00000249128	0	0	0	0
ENSG00000254692	207	365	810	639
ENSG00000141068	861	1094	1050	951
ENSG00000249125	0	0	0	0
ENSG00000144681	37	110	132	83
ENSG00000254693	0	0	0	0
ENSG00000172824	47	62	40	32
ENSG00000066468	2203	5692	6917	3784
ENSG00000268995	1	2	4	2
ENSG00000241333	118	79	72	252
ENSG00000268997	0	0	0	0
ENSG00000241334	0	0	0	0
ENSG00000268992	9	4	2	4
ENSG00000268993	0	0	0	0
ENSG00000205174	0	0	0	0
ENSG00000173193	1156	2769	2952	1881
ENSG00000266923	0	0	0	0
ENSG00000067596	2199	4208	4364	3469
ENSG00000266922	1	11	1	5
ENSG00000229145	0	0	0	0
ENSG00000116604	526	1034	1221	738
ENSG00000070808	7	3	0	6
ENSG00000252509	0	0	0	0
ENSG00000223047	0	0	0	0
ENSG00000223046	0	0	0	0
ENSG00000223044	0	2	2	0
ENSG00000223042	0	0	0	0
ENSG00000279749	0	0	0	0
ENSG00000279748	0	0	6	1
ENSG00000279747	2	1	2	0
ENSG00000274114	22	74	69	15
ENSG00000279744	5	36	14	10
ENSG00000274111	5	4	3	3
ENSG00000279742	6	5	15	5
ENSG00000279741	0	2	3	2
ENSG00000080189	670	1127	1191	891
ENSG00000252505	0	0	0	0
ENSG00000147885	0	0	0	0
ENSG00000177363	42	19	12	20
ENSG00000264999	0	0	0	0
ENSG00000147889	22	13	21	33
ENSG00000283219	0	0	0	0
ENSG00000101935	2471	5654	6605	4572
ENSG00000101938	203	548	704	448
XLOC_017038	54	30	28	44
ENSG00000130656	0	2	0	3
ENSG00000130653	30	60	21	28
ENSG00000223591	33	70	76	58
ENSG00000241291	0	0	0	0
ENSG00000259175	0	0	0	0
ENSG00000223592	0	0	0	0
ENSG00000223595	0	0	0	0
ENSG00000223597	0	0	0	0
ENSG00000180846	0	0	5	2
ENSG00000223599	5	17	25	4
ENSG00000223598	147	128	99	214
ENSG00000067334	247	1790	849	1947
ENSG00000113387	3322	4028	5721	4585
ENSG00000113384	3583	6168	7200	5271
ENSG00000207158	0	0	0	0
ENSG00000099985	0	0	0	0
ENSG00000099984	24	77	18	57
ENSG00000262434	58	74	61	50
ENSG00000272914	0	0	0	0
ENSG00000235545	2	12	4	3
ENSG00000235544	0	0	0	0
ENSG00000235547	0	0	0	0
ENSG00000235546	5	0	0	0
ENSG00000076258	15	74	72	33
ENSG00000212511	0	0	0	0
XLOC_168570	0	0	0	0
ENSG00000235549	0	0	0	0
ENSG00000235548	4	3	0	2
ENSG00000212510	0	0	0	0
ENSG00000234634	0	0	0	0
ENSG00000234636	48	142	114	112
ENSG00000234637	0	0	0	0
ENSG00000234630	20	0	7	8
ENSG00000234632	0	0	0	0
ENSG00000255951	0	0	0	0
ENSG00000180592	159	746	811	369
ENSG00000228948	0	2	1	8
ENSG00000061656	71	65	61	56
ENSG00000180596	905	8223	8900	4146
ENSG00000073578	1423	2329	2919	2498
ENSG00000180884	1141	2680	2821	1921
ENSG00000228945	0	0	0	0
ENSG00000169203	62	57	53	32
XLOC_098798	0	0	0	0
ENSG00000228944	8	3	5	0
ENSG00000089009	6634	12060	15626	15027
ENSG00000261348	8	6	0	0
ENSG00000261349	13	12	7	15
ENSG00000273464	0	1	6	5
ENSG00000261347	0	0	0	0
ENSG00000169208	0	0	0	0
ENSG00000089006	2844	4964	4341	4314
ENSG00000261342	92	136	91	102
ENSG00000273461	0	0	0	0
ENSG00000261340	0	0	0	0
ENSG00000261341	2	0	1	1
ENSG00000279336	0	0	0	0
ENSG00000264192	0	0	0	0
ENSG00000269118	0	0	11	0
ENSG00000228941	0	0	0	0
ENSG00000264196	14	16	5	35
ENSG00000279337	0	0	0	0
ENSG00000269113	712	1039	1096	812
ENSG00000269110	0	0	0	0
XLOC_128257	8	16	19	11
ENSG00000117266	1002	1205	1438	1071
ENSG00000117262	491	1565	928	729
ENSG00000107831	303	336	377	394
ENSG00000107833	1745	1436	1897	1921
XLOC_047968	53	178	130	71
ENSG00000224060	0	0	0	0
ENSG00000224061	0	0	0	0
ENSG00000156509	19	60	75	26
ENSG00000224063	28	11	33	29
ENSG00000224064	0	0	0	0
ENSG00000224065	0	0	0	0
ENSG00000224066	66	245	102	34
ENSG00000224067	0	4	0	0
ENSG00000224069	0	0	3	0
ENSG00000156500	696	1978	1334	1049
ENSG00000060303	0	0	0	0
ENSG00000238517	1	1	1	1
ENSG00000264444	0	0	0	0
ENSG00000156504	1007	1989	2208	1272
ENSG00000288023	0	3	2	0
XLOC_106949	51	34	41	29
ENSG00000207157	0	0	0	0
ENSG00000254346	0	0	1	0
ENSG00000267182	0	0	0	0
XLOC_144570	7	4	5	10
ENSG00000267180	0	0	0	0
ENSG00000267187	0	0	0	0
ENSG00000267184	0	2	3	4
ENSG00000267185	4	9	9	5
ENSG00000103642	518	746	937	663
ENSG00000267188	0	0	0	6
ENSG00000267189	0	0	0	0
ENSG00000103647	41	82	91	49
ENSG00000263872	0	0	0	0
ENSG00000263873	39	99	93	146
ENSG00000263870	0	0	0	0
XLOC_089812	0	0	0	0
ENSG00000263874	8	28	44	21
ENSG00000263878	0	0	0	0
ENSG00000022556	5517	7166	6932	6406
ENSG00000181074	0	0	0	0
ENSG00000076928	2232	2548	2367	2647
ENSG00000181072	4	3	0	0
ENSG00000076924	1686	2908	2852	2750
ENSG00000143337	397	1816	2455	1691
ENSG00000235194	62	193	181	147
ENSG00000143333	920	1224	1492	1297
ENSG00000134020	18	9	9	31
ENSG00000168152	94	173	442	131
ENSG00000189241	2795	6810	6922	4938
ENSG00000134028	0	0	0	0
ENSG00000111837	2	5	27	11
ENSG00000111834	4	25	31	23
ENSG00000111832	420	697	942	534
ENSG00000219619	0	1	0	0
XLOC_041065	0	6	3	3
ENSG00000171903	0	0	0	0
ENSG00000244203	2	4	29	19
ENSG00000188596	10	36	25	22
ENSG00000283677	0	0	0	0
ENSG00000188599	51	34	29	12
ENSG00000283675	0	0	0	0
XLOC_044727	0	4	2	8
ENSG00000238632	0	0	0	0
ENSG00000272248	0	2	6	3
ENSG00000121335	2	2	0	1
ENSG00000237230	0	0	0	0
ENSG00000269800	0	5	3	0
ENSG00000269802	57	84	129	124
ENSG00000237233	0	0	0	0
ENSG00000269807	0	2	1	2
ENSG00000269806	104	106	85	149
ENSG00000265319	0	1	0	0
ENSG00000167914	0	0	0	0
ENSG00000240199	0	0	0	0
ENSG00000265313	0	0	0	0
ENSG00000265315	1	2	1	2
ENSG00000265316	72	71	107	138
ENSG00000263257	2	0	3	0
ENSG00000263252	0	0	0	0
ENSG00000263253	0	0	0	0
ENSG00000207156	0	0	0	0
ENSG00000251125	0	0	0	0
ENSG00000251127	0	0	0	0
ENSG00000251126	0	2	0	0
ENSG00000215367	0	2	0	0
ENSG00000283678	0	1	0	0
ENSG00000251123	0	0	0	0
ENSG00000237238	60	131	184	91
ENSG00000215369	0	0	0	0
ENSG00000215368	0	0	0	0
ENSG00000251129	0	21	12	9
ENSG00000251128	99	185	174	209
ENSG00000119760	531	1002	1299	833
ENSG00000259352	63	90	91	116
ENSG00000259353	2	0	1	5
ENSG00000259350	0	0	0	0
ENSG00000019995	1324	2464	2915	1916
ENSG00000259356	0	0	0	0
ENSG00000197779	405	1000	1263	712
ENSG00000259354	0	0	0	0
ENSG00000019991	6	16	29	25
ENSG00000259358	6	11	7	9
ENSG00000259359	0	0	0	0
ENSG00000240197	0	0	0	0
ENSG00000198798	4	5	7	9
ENSG00000277655	0	0	0	0
ENSG00000147059	65	84	139	91
ENSG00000198799	1981	3918	4155	3124
ENSG00000135776	941	1568	1898	1397
ENSG00000135775	866	1937	2309	1623
ENSG00000139428	318	454	438	384
ENSG00000135773	12	21	37	38
ENSG00000147050	1642	5121	5543	3117
ENSG00000152990	2627	5503	5829	3932
ENSG00000197774	1670	2206	1608	1680
ENSG00000132749	805	1911	1916	1707
ENSG00000226339	0	0	0	0
ENSG00000226336	0	0	0	0
ENSG00000132746	0	0	0	0
ENSG00000226334	11	35	28	42
ENSG00000132744	3	10	2	2
ENSG00000226332	5	18	5	8
ENSG00000165643	0	0	0	0
ENSG00000226330	102	89	66	128
ENSG00000132740	619	983	986	784
ENSG00000266758	3	0	0	1
ENSG00000149021	0	0	0	0
ENSG00000153029	5	25	21	3
ENSG00000231420	0	0	0	0
ENSG00000165623	0	3	0	0
ENSG00000245156	7	8	0	4
ENSG00000266750	0	1	0	0
ENSG00000266751	10	8	12	8
ENSG00000266754	46	24	22	47
XLOC_070493	3	4	5	5
ENSG00000266756	0	0	0	0
ENSG00000249754	0	0	0	0
ENSG00000187026	3	0	0	0
ENSG00000187024	253	497	135	156
ENSG00000180770	0	0	0	0
ENSG00000187021	0	0	0	0
ENSG00000162148	85	25	27	16
ENSG00000188629	47	161	73	57
ENSG00000180035	2599	2376	2481	2739
ENSG00000188624	0	7	6	0
ENSG00000188626	0	0	1	0
ENSG00000162144	427	505	539	532
ENSG00000188620	0	0	0	0
ENSG00000179420	0	2	0	0
ENSG00000185774	0	0	0	0
ENSG00000185775	3	3	0	4
ENSG00000090054	1236	3165	3798	2367
ENSG00000101096	86	113	129	92
ENSG00000213177	0	0	0	0
ENSG00000269901	0	0	0	0
ENSG00000101098	658	1128	1380	1038
ENSG00000250654	0	0	0	0
ENSG00000213401	4	0	5	0
ENSG00000213402	10	0	0	0
ENSG00000213403	0	0	0	0
ENSG00000250650	0	0	0	0
ENSG00000250651	2	0	0	0
ENSG00000257604	0	0	0	0
ENSG00000257605	53	61	77	132
ENSG00000213409	0	4	3	1
ENSG00000112715	2759	5047	4873	3482
ENSG00000250658	0	0	0	0
ENSG00000250659	0	0	0	0
ENSG00000258401	0	0	0	0
ENSG00000258400	0	0	0	0
ENSG00000166947	0	0	0	0
ENSG00000258405	1413	3175	3329	2366
ENSG00000258404	5	10	7	9
ENSG00000258407	0	0	0	0
ENSG00000258406	0	0	0	0
ENSG00000258408	0	0	0	0
ENSG00000179428	12	4	2	8
ENSG00000235036	14	11	5	13
ENSG00000090581	848	908	1078	1003
ENSG00000242727	0	0	0	0
ENSG00000138468	425	1174	1188	808
XLOC_107153	14	10	9	1
ENSG00000250389	0	0	0	0
ENSG00000250386	0	0	0	0
ENSG00000250387	0	0	0	0
ENSG00000164597	571	1813	1861	1079
ENSG00000239014	1	1	1	1
ENSG00000164591	413	146	748	504
ENSG00000250383	0	0	0	0
ENSG00000222051	0	0	0	0
ENSG00000148143	1573	3571	4769	3263
ENSG00000267407	0	0	0	0
ENSG00000267406	0	0	0	0
ENSG00000267405	5	7	7	2
ENSG00000267404	0	0	0	0
ENSG00000267402	44	82	78	114
ENSG00000267401	0	0	0	0
ENSG00000267400	0	0	0	0
ENSG00000104112	654	1301	2322	1485
ENSG00000267409	41	58	61	26
ENSG00000267408	0	0	0	0
ENSG00000223908	0	0	0	0
ENSG00000223903	0	2	0	0
ENSG00000223901	0	0	0	1
ENSG00000011677	19	71	54	51
ENSG00000223904	0	0	0	0
ENSG00000223905	24	27	9	13
ENSG00000218208	1	0	1	0
ENSG00000125285	348	658	569	434
ENSG00000242318	2	1	1	0
ENSG00000181852	846	1917	1883	2004
ENSG00000142192	17217	27895	34454	26493
ENSG00000242317	13	10	8	0
ENSG00000242314	0	0	2	1
ENSG00000181856	371	521	554	431
ENSG00000155070	4	0	0	3
ENSG00000168930	0	0	0	0
ENSG00000168936	1245	1709	2937	3005
ENSG00000168939	41	129	165	142
ENSG00000197503	0	0	0	0
ENSG00000197506	0	14	8	12
ENSG00000256551	0	0	0	0
ENSG00000186086	0	0	0	0
ENSG00000256553	0	0	0	0
ENSG00000256552	2	52	47	27
ENSG00000186082	0	0	0	0
ENSG00000186081	0	0	0	0
ENSG00000126882	425	676	673	445
ENSG00000186088	37	85	83	34
ENSG00000175322	149	714	690	373
ENSG00000259273	0	0	0	0
ENSG00000204929	8	4	7	3
ENSG00000204928	0	0	0	0
ENSG00000233850	0	0	0	0
ENSG00000204923	86	175	182	70
ENSG00000204922	689	442	499	551
ENSG00000204920	81	214	331	136
ENSG00000254800	0	0	0	0
ENSG00000261382	0	0	0	0
ENSG00000008441	4	19	12	14
ENSG00000260260	1003	1153	1104	824
ENSG00000182508	391	1110	1300	753
ENSG00000182504	788	1845	2205	1418
XLOC_058564	0	0	0	0
ENSG00000121542	171	526	604	383
ENSG00000283569	0	0	0	0
ENSG00000264334	0	0	0	0
ENSG00000254050	0	0	0	0
ENSG00000124216	487	687	721	413
ENSG00000238008	99	127	120	241
ENSG00000214210	0	0	0	0
ENSG00000214211	0	0	0	0
ENSG00000104808	9	22	37	9
ENSG00000234369	23	54	38	50
ENSG00000234863	0	0	0	0
ENSG00000254051	0	1	1	0
ENSG00000104805	3397	4995	5548	4442
ENSG00000104804	40	46	45	62
ENSG00000247596	1744	2014	2138	1978
ENSG00000227447	0	0	0	0
ENSG00000239345	5	0	2	2
ENSG00000239344	10	9	16	7
ENSG00000234362	0	2	1	2
ENSG00000100403	5750	8734	9305	8067
XLOC_112451	22	22	4	6
ENSG00000286537	0	0	0	0
ENSG00000237415	0	0	2	6
ENSG00000237414	0	0	0	0
ENSG00000237417	0	0	5	3
ENSG00000106400	1358	1348	1629	1780
ENSG00000237410	0	0	0	0
ENSG00000177504	4	1	0	5
ENSG00000106404	88	187	184	91
ENSG00000280485	0	0	0	0
ENSG00000177508	1811	1916	1522	1370
ENSG00000237419	0	0	0	0
ENSG00000237418	0	3	1	2
ENSG00000207155	2	0	0	1
ENSG00000206763	0	0	0	0
ENSG00000286534	0	0	0	0
ENSG00000257845	0	0	0	0
ENSG00000187840	719	791	1057	838
ENSG00000199363	11	1	1	1
ENSG00000199360	0	0	0	0
ENSG00000199361	0	0	0	0
ENSG00000199366	2	1	1	4
ENSG00000257846	0	0	0	0
ENSG00000199364	0	0	0	0
ENSG00000187847	0	0	0	0
ENSG00000187848	55	147	108	39
ENSG00000202515	5	2	3	3
ENSG00000199368	0	0	0	0
ENSG00000202517	2	0	0	0
ENSG00000123933	1563	2021	1998	2528
ENSG00000202512	0	0	0	0
ENSG00000202513	0	0	0	0
ENSG00000140526	1181	3077	3504	2330
ENSG00000140527	129	95	22	81
ENSG00000140525	3346	6184	6246	5433
ENSG00000140522	0	0	2	0
ENSG00000235174	204	874	1116	734
ENSG00000140521	2391	2444	2736	2784
ENSG00000246541	330	585	678	520
ENSG00000267978	0	0	0	0
ENSG00000167107	938	1360	1266	1184
ENSG00000167106	2415	1630	3992	3712
ENSG00000280734	52	1	26	1
ENSG00000167104	0	0	0	0
ENSG00000167103	94	171	177	145
ENSG00000079215	71	281	194	166
ENSG00000165704	809	1395	1814	1470
ENSG00000167100	164	143	251	175
ENSG00000240265	1	4	2	0
ENSG00000280739	26	52	63	57
ENSG00000236594	0	0	0	0
ENSG00000207473	0	0	0	0
ENSG00000180042	0	0	0	0
ENSG00000244945	143	163	126	232
ENSG00000166851	2004	3408	3883	3049
ENSG00000166856	0	2	1	0
ENSG00000207357	1	0	0	1
ENSG00000166855	1885	3762	4083	2765
ENSG00000207359	52	66	68	54
ENSG00000163374	797	1706	1922	1221
ENSG00000163376	385	1385	1692	1077
ENSG00000163377	80	105	152	130
ENSG00000163378	1047	1391	1864	1067
XLOC_135355	38	50	62	24
ENSG00000255149	0	0	0	0
ENSG00000255148	0	0	0	0
ENSG00000255143	0	1	2	0
ENSG00000255142	0	0	0	0
ENSG00000276744	40	105	76	49
ENSG00000255140	0	0	0	0
ENSG00000255147	0	0	0	0
ENSG00000255146	0	0	2	2
ENSG00000276740	10	22	12	20
ENSG00000255144	0	0	0	0
XLOC_025661	25	34	12	12
ENSG00000282393	1	26	29	12
ENSG00000282390	3	6	6	5
ENSG00000264705	0	0	0	0
ENSG00000249830	0	0	0	0
ENSG00000246203	64	70	75	61
ENSG00000253468	0	0	0	0
ENSG00000286886	0	0	0	0
ENSG00000286887	0	0	2	0
ENSG00000286884	0	0	0	0
ENSG00000253469	0	0	0	0
ENSG00000286882	0	1	3	0
ENSG00000286883	158	177	164	239
ENSG00000056586	2907	7180	8094	5212
ENSG00000286881	15	22	23	14
ENSG00000178882	102	134	148	129
ENSG00000227815	2	4	2	7
ENSG00000227817	0	2	2	3
ENSG00000227811	29	77	37	41
ENSG00000286888	0	0	0	0
ENSG00000227813	2	21	11	34
ENSG00000259507	0	0	0	0
ENSG00000128849	2665	6381	7258	4543
ENSG00000064393	6535	16293	18354	11753
XLOC_158268	2	11	3	10
ENSG00000230794	0	0	0	0
ENSG00000225526	0	0	4	3
ENSG00000241136	24	24	27	9
ENSG00000241135	2	5	8	0
ENSG00000241134	0	0	0	0
ENSG00000225522	0	0	0	0
ENSG00000225523	0	0	0	0
ENSG00000241131	0	0	0	0
ENSG00000241130	0	0	0	0
ENSG00000253460	0	0	0	0
ENSG00000225528	5	8	7	4
ENSG00000259502	0	0	0	0
ENSG00000157005	5	5	8	30
XLOC_178526	6	16	13	4
ENSG00000286770	0	0	0	0
ENSG00000286771	59	29	52	68
ENSG00000184014	2956	7225	7245	4771
ENSG00000286773	1	6	2	0
ENSG00000184012	303	649	710	477
ENSG00000286775	0	0	0	0
ENSG00000286776	0	0	0	0
ENSG00000286777	0	0	0	0
ENSG00000286778	0	0	0	0
ENSG00000286779	0	0	0	0
ENSG00000253465	0	0	0	0
ENSG00000179820	4032	5072	5633	4475
ENSG00000179826	0	0	0	0
ENSG00000162426	23	44	47	23
XLOC_079901	0	0	0	0
ENSG00000275788	0	0	0	0
ENSG00000205078	138	36	62	64
ENSG00000268204	0	3	3	2
ENSG00000268205	1344	2651	2965	2258
ENSG00000200829	0	0	0	0
ENSG00000279189	0	4	0	0
ENSG00000268201	1	1	0	1
ENSG00000268203	0	0	0	0
ENSG00000200822	0	0	0	0
ENSG00000200823	0	0	0	0
ENSG00000279187	0	9	0	9
ENSG00000279186	1	3	2	2
ENSG00000279181	198	274	235	297
ENSG00000268209	0	0	0	0
ENSG00000279182	3	3	1	0
ENSG00000204118	109	94	182	142
ENSG00000272113	0	0	0	0
ENSG00000250624	0	0	0	0
ENSG00000204113	0	3	0	0
ENSG00000204110	6	9	7	4
ENSG00000204116	398	674	1396	485
ENSG00000204117	0	0	0	0
ENSG00000250626	0	0	0	0
ENSG00000222610	0	0	0	0
ENSG00000264907	0	0	0	0
ENSG00000137145	1824	3049	3537	2915
ENSG00000137142	3928	5619	6470	4862
ENSG00000201198	72	129	94	122
ENSG00000264906	0	0	0	0
ENSG00000259274	0	2	0	0
ENSG00000250623	0	0	0	0
ENSG00000205076	0	17	9	5
ENSG00000105011	1225	2138	2353	1693
ENSG00000233888	0	0	0	0
XLOC_151906	109	113	78	149
ENSG00000201671	0	0	0	0
ENSG00000233882	0	0	2	0
ENSG00000233880	0	0	0	0
ENSG00000233887	0	0	0	0
ENSG00000233884	0	0	0	0
ENSG00000233885	87	176	151	198
ENSG00000270377	0	0	0	0
ENSG00000270371	0	0	0	0
ENSG00000283118	0	0	0	0
ENSG00000283117	0	0	0	0
ENSG00000250629	0	0	0	0
ENSG00000270379	0	0	0	0
ENSG00000270378	0	0	0	0
ENSG00000283110	0	0	0	0
ENSG00000278582	0	7	31	20
ENSG00000278580	0	0	0	0
ENSG00000100077	1602	3685	4112	2804
ENSG00000278586	0	0	0	0
ENSG00000278587	0	0	0	0
ENSG00000278585	0	0	0	0
ENSG00000278588	1011	3477	4434	2984
ENSG00000278589	0	0	0	0
ENSG00000252936	0	0	0	0
ENSG00000001561	267	619	814	535
ENSG00000159128	633	1662	2003	1757
ENSG00000258450	2	3	2	3
ENSG00000122912	654	1014	940	845
ENSG00000258451	15	96	62	28
XLOC_053995	0	0	0	4
ENSG00000258456	0	0	0	0
ENSG00000253259	0	0	0	0
ENSG00000288034	0	0	0	0
ENSG00000288037	0	0	0	0
ENSG00000288036	0	0	0	0
ENSG00000288031	5	21	6	1
ENSG00000288030	0	0	0	0
ENSG00000288033	219	287	208	362
ENSG00000288032	12	9	6	2
ENSG00000253251	68	158	182	76
ENSG00000129038	1203	1241	1320	1264
ENSG00000253252	95	120	148	139
ENSG00000288039	0	4	7	3
ENSG00000288038	0	0	0	0
ENSG00000253257	0	0	0	0
ENSG00000154065	6	12	13	13
XLOC_168003	0	0	0	3
XLOC_160245	0	0	2	0
ENSG00000205240	0	0	0	0
ENSG00000287913	2	2	3	0
ENSG00000287912	0	0	0	0
ENSG00000258459	8	36	39	50
ENSG00000287917	0	10	3	0
ENSG00000287916	41	11	23	36
ENSG00000287915	0	0	0	0
ENSG00000287914	0	0	0	0
ENSG00000254278	0	0	0	0
XLOC_189019	0	0	2	1
ENSG00000287919	0	0	0	0
ENSG00000287918	40	86	55	111
ENSG00000271716	0	0	0	0
ENSG00000207688	0	0	0	0
ENSG00000279544	13	23	9	3
ENSG00000252258	0	0	0	0
ENSG00000107223	969	1426	1093	1447
XLOC_089851	0	0	2	1
ENSG00000258399	19	13	25	9
ENSG00000235897	18	28	31	27
ENSG00000283400	0	0	0	0
ENSG00000232823	0	0	0	0
ENSG00000232821	17	3	3	7
ENSG00000232827	0	0	0	0
ENSG00000232825	4	1	0	1
ENSG00000232824	18	16	17	35
ENSG00000279549	22	32	22	8
ENSG00000232829	0	0	0	0
ENSG00000232828	36	44	47	63
ENSG00000235892	0	0	0	0
ENSG00000263932	0	0	0	0
ENSG00000120519	63	228	323	180
ENSG00000155330	149	1353	1641	659
ENSG00000146350	354	748	799	589
ENSG00000278635	0	1	1	0
ENSG00000037749	294	987	1459	832
ENSG00000273055	2	14	4	0
ENSG00000273621	0	0	1	0
ENSG00000273051	0	0	0	0
ENSG00000170523	0	0	0	0
ENSG00000170522	2150	5024	5757	3989
ENSG00000170525	1682	1138	1382	2106
ENSG00000273058	0	6	8	4
ENSG00000278631	0	0	0	0
ENSG00000285519	0	0	0	0
ENSG00000227038	48	87	126	119
ENSG00000134551	1	50	17	0
ENSG00000285517	73	159	192	127
ENSG00000198551	889	1759	2343	1363
ENSG00000198556	218	269	290	232
ENSG00000198554	3547	7624	8792	5566
ENSG00000198555	0	0	0	0
ENSG00000241907	0	0	0	0
ENSG00000163612	0	1	3	1
ENSG00000241905	0	0	0	0
ENSG00000075223	4	34	70	29
ENSG00000227035	0	0	0	0
ENSG00000164542	156	353	442	296
ENSG00000160714	1242	2537	3002	2042
ENSG00000160712	10	57	23	68
ENSG00000160710	4273	9746	12027	7569
ENSG00000215160	6	1	2	7
ENSG00000136950	1007	1539	1849	1491
ENSG00000215162	0	0	0	0
ENSG00000215165	0	0	0	0
XLOC_007801	0	0	0	0
ENSG00000237861	2	0	0	2
ENSG00000096080	524	885	780	489
ENSG00000280055	0	1	0	0
ENSG00000267458	1649	1788	1576	2911
ENSG00000280054	0	10	0	1
ENSG00000258869	0	0	0	0
ENSG00000267459	3	7	9	6
ENSG00000175467	1200	944	1359	1260
ENSG00000280053	5	0	0	11
ENSG00000181214	0	0	0	0
ENSG00000175463	38	44	19	26
ENSG00000105402	1092	1274	1150	1407
ENSG00000105401	503	1698	1457	1413
ENSG00000279979	2	0	1	0
ENSG00000105404	2082	1216	2407	2270
ENSG00000131459	1025	2525	2351	1532
ENSG00000279976	0	0	0	0
ENSG00000105409	352	572	634	450
ENSG00000279970	5	29	31	31
ENSG00000279971	0	0	0	0
ENSG00000279972	0	0	0	0
ENSG00000279973	0	0	0	0
ENSG00000092140	1302	3269	3669	2562
ENSG00000258864	0	0	0	0
XLOC_192625	7	11	25	6
ENSG00000132185	0	0	0	0
ENSG00000108639	1185	1415	1903	1455
ENSG00000219314	0	0	0	0
ENSG00000132182	4611	8218	9737	7123
ENSG00000267450	0	0	0	0
ENSG00000237999	0	0	0	0
ENSG00000222009	44	43	47	22
ENSG00000237994	0	0	2	0
ENSG00000237997	0	0	0	0
ENSG00000237990	0	0	0	0
ENSG00000237991	13	21	44	31
ENSG00000237992	0	0	0	0
ENSG00000014914	134	195	192	170
ENSG00000244249	0	0	0	0
ENSG00000199609	0	0	0	0
ENSG00000014919	2050	3170	3334	3137
ENSG00000188029	0	0	0	0
ENSG00000116996	0	0	0	0
ENSG00000244247	0	0	0	0
ENSG00000199601	0	0	0	0
ENSG00000131981	28	68	96	42
ENSG00000131982	0	0	0	0
ENSG00000199605	0	0	0	0
ENSG00000188026	510	813	908	741
ENSG00000273942	26	85	86	48
ENSG00000273940	0	0	0	0
ENSG00000273946	0	0	0	0
ENSG00000273945	4	2	2	1
ENSG00000166337	1241	1143	1425	1017
ENSG00000273948	0	0	0	0
ENSG00000240747	24	29	23	19
ENSG00000272097	38	72	68	124
ENSG00000272094	0	0	0	0
XLOC_001329	0	0	0	0
ENSG00000272092	11	2	5	3
ENSG00000084652	2491	4535	5001	3802
ENSG00000200799	0	0	0	0
ENSG00000214691	0	0	0	3
ENSG00000214694	10	17	53	16
ENSG00000214695	0	0	0	0
ENSG00000172167	435	953	1123	644
ENSG00000230485	0	0	0	0
ENSG00000172164	294	729	835	580
ENSG00000200795	6	6	7	4
ENSG00000230483	7	14	7	8
XLOC_185196	2	5	6	0
ENSG00000200790	0	0	0	0
ENSG00000249071	0	0	0	0
ENSG00000230480	0	0	0	2
ENSG00000260592	24	18	20	19
ENSG00000264229	5	3	4	2
ENSG00000263482	0	0	0	0
ENSG00000258392	0	0	0	0
ENSG00000214342	0	0	0	0
ENSG00000222297	1	0	1	2
ENSG00000148386	0	0	0	0
ENSG00000214347	0	0	0	0
ENSG00000214344	0	0	0	0
XLOC_194708	0	3	7	0
ENSG00000229150	45	37	56	50
XLOC_071802	41	8	10	50
ENSG00000020426	439	528	661	516
ENSG00000233440	0	0	0	0
ENSG00000204959	984	1466	1814	1437
ENSG00000233441	0	0	0	0
ENSG00000064932	2343	2795	2812	2571
ENSG00000233446	0	0	0	0
ENSG00000229154	1	0	0	0
ENSG00000212283	4	10	8	4
ENSG00000177770	1	2	2	1
ENSG00000101871	1058	2465	2738	1998
XLOC_114831	0	4	0	1
ENSG00000266905	37	90	76	27
ENSG00000138115	16	57	51	33
ENSG00000275479	0	1	1	1
ENSG00000138111	493	755	588	618
ENSG00000172789	0	0	0	0
ENSG00000275475	0	0	0	0
ENSG00000172785	544	1210	1357	991
ENSG00000275476	0	0	0	0
ENSG00000138119	223	530	563	361
ENSG00000243905	0	0	0	0
ENSG00000150201	0	0	0	0
ENSG00000144724	4129	9843	12078	7948
ENSG00000261410	0	0	0	0
[truncated: 61,519 more rows]

## Sheet: group information
		B11	WT (negative control gRNA targeting GFP)
		B21
		B21	EBF1 knockout (-/-) (gRNA specifically targeting human EBF1)
		B22
