# Supplementary material for: Transcriptome analysis reveals EBF1 ablation-induced injuries in cardiac system
Source: Theranostics. 2024 Aug 12;14(12):4894–915. doi: 10.7150/thno.92060 (PMC11373621; doi:10.7150/thno.92060)
Supplement: Supplementary file 2 — Supplementary tables. [file thnov14p4894s2.zip › Supplementary materials/Table S4. RNA-seq gene_count-Ebf1 KO vs. WT_mouse heart.xlsx]

## Sheet: gene_count
gene_id	A10	A11	A12	B10	B11	B12
ENSMUSG00000064351	1358652	1608144	1413766	1208721	1310972	1320795
ENSMUSG00000064370	503359	593160	501019	429046	485220	496000
ENSMUSG00000064341	432909	505352	446882	342194	370973	387968
ENSMUSG00000040752	422910	515861	497279	514432	494332	572160
ENSMUSG00000064345	321226	374547	308727	219517	264361	260784
ENSMUSG00000064367	310124	357364	322977	245613	282779	292269
ENSMUSG00000064363	267254	313632	242771	176289	248134	255060
ENSMUSG00000029467	242685	287031	274566	264172	254855	268882
ENSMUSG00000068614	185792	227332	200702	175947	171064	180231
ENSMUSG00000032366	104069	132639	117532	124726	119598	124385
ENSMUSG00000064368	102294	123640	110485	102663	101385	85639
ENSMUSG00000026414	97589	120520	106283	114155	111952	126876
ENSMUSG00000018893	87386	106852	97422	96501	98561	97218
ENSMUSG00000013936	80436	99893	85733	88961	91931	97926
ENSMUSG00000025393	79494	94624	84207	95878	93551	99063
ENSMUSG00000025428	77831	94336	86240	90331	86210	91809
ENSMUSG00000015568	73044	83702	81713	89446	88000	86399
ENSMUSG00000059741	68659	85601	73618	85466	84942	88635
ENSMUSG00000031633	65791	81860	71472	77804	74847	82010
ENSMUSG00000002100	61881	74193	72410	62691	62197	68415
ENSMUSG00000064339	60465	69334	71562	67923	64123	60454
ENSMUSG00000035458	57955	71819	64875	70519	66615	69705
ENSMUSG00000028773	45896	56072	48263	48119	49548	50358
ENSMUSG00000051747	44213	52508	49610	42868	42408	43978
ENSMUSG00000038170	35868	42717	42078	36910	37210	40746
ENSMUSG00000020456	35367	42099	39580	40070	39288	43730
ENSMUSG00000030695	35166	43384	39249	39666	38706	42022
ENSMUSG00000022477	34830	40535	37328	37493	38289	41496
ENSMUSG00000008136	33653	41943	38724	31542	30080	31023
ENSMUSG00000064354	33636	32053	31047	16488	26122	17472
ENSMUSG00000020321	32585	39773	35548	35083	32963	33554
ENSMUSG00000021622	30277	38027	33243	33712	31472	33039
ENSMUSG00000064357	29493	39592	34924	16674	37403	30520
ENSMUSG00000064337	28830	33093	33905	33959	33859	33844
ENSMUSG00000061462	26270	30722	30342	31839	31896	38345
ENSMUSG00000052374	26157	32126	29174	28293	28220	31147
ENSMUSG00000038583	25789	30205	27329	27579	27815	23985
ENSMUSG00000006221	25127	30504	28316	25808	25685	27861
ENSMUSG00000091898	24877	31520	26942	27343	27728	29031
ENSMUSG00000026208	24730	29713	28329	29894	28841	32366
ENSMUSG00000025745	24438	28274	27246	26044	25704	27838
ENSMUSG00000021577	24068	29469	27173	28019	26667	28753
ENSMUSG00000106106	23449	30090	31235	27329	25332	34813
ENSMUSG00000061904	23233	29375	26443	26501	25224	27125
ENSMUSG00000059447	22962	27666	24894	23618	22789	22196
ENSMUSG00000030541	22830	27467	23723	26565	25975	28141
ENSMUSG00000033161	22681	26795	24750	21128	21425	23327
ENSMUSG00000026879	22322	26760	25119	28615	28374	31290
ENSMUSG00000002944	21851	25965	24240	22959	22411	21197
ENSMUSG00000034994	21623	25276	23348	25718	25549	28562
ENSMUSG00000021313	21254	24688	23568	21908	21641	22304
ENSMUSG00000005683	21191	25786	23737	23787	23545	25421
ENSMUSG00000060600	20833	25396	22562	23068	22765	24469
ENSMUSG00000024049	20725	24757	24234	21772	21511	22706
ENSMUSG00000004207	20717	24778	23348	25113	24384	25962
ENSMUSG00000022519	20131	23554	22498	17800	17741	18500
ENSMUSG00000030246	20086	25491	22183	23352	23086	24033
ENSMUSG00000032294	20026	23926	21224	21041	21201	22237
ENSMUSG00000076258	19764	24725	26241	24272	23795	33964
ENSMUSG00000004558	19760	23852	21325	23465	22869	24607
ENSMUSG00000092274	19642	22936	21504	13395	13714	14125
ENSMUSG00000022186	19480	23593	22395	20410	19454	19345
ENSMUSG00000055322	19016	22849	21789	23789	23653	26004
ENSMUSG00000032648	18887	22153	20777	21305	21189	23598
ENSMUSG00000031818	18576	24052	19702	23793	23637	26653
ENSMUSG00000016349	18500	22503	19918	21183	20491	22857
ENSMUSG00000064358	18258	23848	12937	13832	18979	15961
ENSMUSG00000053898	18156	22660	19252	18356	18707	20298
ENSMUSG00000030785	17959	23743	17875	19646	22310	24272
ENSMUSG00000025651	17428	21813	19599	22686	21277	24957
ENSMUSG00000023175	17264	20862	19009	20391	20690	22359
ENSMUSG00000030399	17226	20661	17534	16919	18107	21995
ENSMUSG00000024661	17168	22144	18905	21067	19590	21679
ENSMUSG00000019179	17147	20654	18341	19545	19502	20836
ENSMUSG00000027861	16986	19653	18537	15656	14748	14708
ENSMUSG00000023944	16911	20031	17711	19448	19276	20363
ENSMUSG00000015656	16521	19412	17519	18325	18802	18909
ENSMUSG00000062908	16420	19917	18834	18797	17331	17659
ENSMUSG00000007877	16376	19320	17497	19061	18740	20424
ENSMUSG00000018770	16159	21735	18131	20520	19792	21893
ENSMUSG00000033065	16005	19276	17615	18776	18884	19954
ENSMUSG00000021798	15865	19485	17571	16008	16584	17775
ENSMUSG00000032060	15759	19998	16773	15969	16000	17275
ENSMUSG00000000563	15637	19986	17787	17704	16576	16471
ENSMUSG00000018796	15558	17906	17404	15457	15723	15694
ENSMUSG00000007097	15256	17369	16609	17316	17576	19493
ENSMUSG00000060126	15079	18288	17132	17247	16585	17911
ENSMUSG00000029020	15069	18141	16937	16567	16523	18222
ENSMUSG00000006356	15044	18783	16086	18690	18797	20573
ENSMUSG00000030470	15035	18844	16913	17963	17171	16972
ENSMUSG00000102070	14937	22013	13257	16000	17027	19527
ENSMUSG00000013593	14935	18378	16539	16880	16707	18490
ENSMUSG00000025190	14861	17242	15629	14735	15212	15899
ENSMUSG00000026003	14797	17994	16493	16211	15720	16309
ENSMUSG00000038239	14734	16573	15934	15852	15783	16697
ENSMUSG00000038462	14290	18112	15867	15992	15150	15425
ENSMUSG00000022551	14216	17276	13873	16044	15958	18263
ENSMUSG00000025781	14026	17429	15377	16086	16061	16238
ENSMUSG00000036880	13674	16538	14534	14039	14104	15004
ENSMUSG00000038375	13541	15974	15409	13553	13619	13976
ENSMUSG00000054889	13383	15734	15392	14047	13611	14775
ENSMUSG00000023150	13382	15370	14523	17165	16875	16271
ENSMUSG00000005610	13347	15817	15156	14665	13751	12854
ENSMUSG00000020402	13329	16497	15310	14555	14718	15410
ENSMUSG00000033059	13203	15140	14651	15442	15350	16427
ENSMUSG00000006057	12730	16482	12900	14219	13917	15900
ENSMUSG00000031299	12575	15063	14394	13801	13125	13282
ENSMUSG00000030884	12493	15033	13844	12941	12707	12657
ENSMUSG00000100862	12312	16799	8624	7494	15658	9787
ENSMUSG00000020821	11994	14532	13659	13616	14064	15091
ENSMUSG00000028763	11972	14405	13456	14610	13997	17140
ENSMUSG00000026202	11971	14677	13311	9933	9762	10884
ENSMUSG00000036854	11838	14368	12515	10162	10635	11875
ENSMUSG00000020326	11792	13897	13271	11074	10699	10188
ENSMUSG00000030409	11787	14025	12963	14597	14521	17550
ENSMUSG00000031672	11732	14046	12766	14027	14103	15469
ENSMUSG00000009863	11601	14635	12238	13995	12797	13041
ENSMUSG00000063229	11175	13181	12271	11379	11276	12113
ENSMUSG00000017817	11054	13232	12693	12020	11900	13882
ENSMUSG00000024359	10952	13390	12784	11693	11807	11767
ENSMUSG00000029432	10948	12897	11742	12289	12752	13430
ENSMUSG00000021748	10893	13336	11656	12535	12047	12247
ENSMUSG00000028273	10868	12988	12236	9420	9097	9039
ENSMUSG00000026335	10853	12380	12120	9112	8825	8963
ENSMUSG00000037916	10820	12228	11155	13326	13429	14359
ENSMUSG00000024063	10808	12510	11720	9963	10312	10916
ENSMUSG00000004789	10751	13032	11947	10869	10943	11989
ENSMUSG00000027406	10747	13034	11940	12410	12671	13459
ENSMUSG00000054452	10676	13872	11161	11835	12444	14979
ENSMUSG00000025968	10507	12468	11714	11476	10837	10862
ENSMUSG00000032279	10288	12196	10805	9895	9549	10023
ENSMUSG00000037742	10010	12255	11812	15779	15481	14630
ENSMUSG00000023456	9941	11348	10407	9834	9762	10334
ENSMUSG00000026489	9871	11898	10958	11758	11364	12147
ENSMUSG00000028639	9850	11991	10693	11813	12063	13130
ENSMUSG00000027809	9676	11350	10651	9993	9392	9443
ENSMUSG00000028756	9577	11092	10399	11858	11594	12949
ENSMUSG00000055027	9486	10989	10795	9488	9682	10286
ENSMUSG00000041028	9377	11596	10458	9833	9946	9400
ENSMUSG00000021200	9355	11284	10229	10590	10405	12424
ENSMUSG00000022110	9310	11413	10714	10376	10380	9696
ENSMUSG00000037815	9293	10375	10501	10226	9735	10129
ENSMUSG00000067274	9268	11269	9938	9978	10433	11646
ENSMUSG00000018574	9227	10913	9762	9777	9586	10139
ENSMUSG00000003072	9212	11342	9970	10875	10330	11479
ENSMUSG00000032314	9005	10887	10229	9938	9652	10038
ENSMUSG00000006818	8974	10800	9783	9008	8524	9022
ENSMUSG00000020719	8894	10657	10120	10924	10305	9941
ENSMUSG00000063694	8884	10350	8888	8413	8390	8979
ENSMUSG00000026853	8850	10502	9572	9986	10013	10729
ENSMUSG00000031502	8833	10669	10120	12090	12074	13107
ENSMUSG00000029632	8775	10662	8983	9646	10447	10508
ENSMUSG00000034088	8763	10313	9869	9797	9547	10028
ENSMUSG00000028116	8690	10252	9406	9678	9795	11389
ENSMUSG00000007891	8673	10643	9466	9380	9291	9349
ENSMUSG00000038615	8670	10481	9929	9871	9780	10672
ENSMUSG00000014313	8640	11145	9146	10278	9818	9444
ENSMUSG00000021939	8584	10537	9403	9078	9121	9545
ENSMUSG00000020315	8459	10006	9356	9474	9346	9381
ENSMUSG00000044533	8349	10270	8723	9943	9872	10503
ENSMUSG00000044894	8345	11256	8434	9778	9906	11498
ENSMUSG00000031461	8289	10128	9851	13600	13114	14000
ENSMUSG00000027984	8190	9393	8557	8541	8577	9671
ENSMUSG00000061315	8176	10041	9313	9219	9270	9640
ENSMUSG00000034566	8164	10751	9207	10606	9887	9919
ENSMUSG00000032047	8160	9533	8548	8518	8398	8346
ENSMUSG00000031698	8086	9615	9434	9782	9599	9753
ENSMUSG00000020612	8053	9444	8883	8319	7829	7583
ENSMUSG00000022803	8033	9900	8769	8825	8100	8836
ENSMUSG00000020483	7968	9328	8838	9067	9747	10814
ENSMUSG00000014606	7940	9225	8612	8565	8290	8407
ENSMUSG00000025085	7938	9096	9267	7678	7819	8225
ENSMUSG00000092341	7927	8790	9529	9439	9258	10179
ENSMUSG00000026817	7912	9501	8379	8817	8515	9560
ENSMUSG00000027447	7855	9807	7910	8990	8877	10250
ENSMUSG00000039952	7737	8704	8164	8536	8819	9784
ENSMUSG00000031503	7677	9031	8353	10158	10394	11673
ENSMUSG00000050953	7673	9168	8251	7226	7210	7287
ENSMUSG00000030852	7656	9025	8769	8058	7607	8629
ENSMUSG00000052337	7616	9236	8622	8192	7806	8087
ENSMUSG00000029683	7612	8911	8931	7967	7683	8021
ENSMUSG00000053093	7569	9206	8894	9018	8914	10371
ENSMUSG00000020664	7533	9331	8264	8283	7572	7452
ENSMUSG00000026260	7527	9167	8306	8492	8438	9276
ENSMUSG00000047419	7500	8988	8426	7887	7720	8016
ENSMUSG00000039103	7494	8712	8583	7457	7396	7328
ENSMUSG00000036427	7494	8808	7742	8274	8202	8964
ENSMUSG00000045983	7477	8800	8403	8224	8191	8957
ENSMUSG00000049134	7431	9128	8766	8323	8059	9195
ENSMUSG00000004980	7399	8633	8471	8577	8186	7854
ENSMUSG00000026664	7372	8741	8001	8623	7960	8007
ENSMUSG00000027293	7292	8697	8065	7108	6962	7776
ENSMUSG00000052911	7284	8804	8464	10090	10034	11388
ENSMUSG00000035202	7253	9202	9961	9230	8172	12538
ENSMUSG00000026864	7211	8679	8179	8520	8330	8474
ENSMUSG00000031782	7173	8599	7695	7706	7914	8125
ENSMUSG00000027288	7148	8231	7673	7365	7270	7197
ENSMUSG00000000168	7145	8451	7734	7233	7315	7375
ENSMUSG00000022108	7083	8555	7424	8139	8418	9033
ENSMUSG00000036751	7060	9584	7399	9023	8529	9049
ENSMUSG00000036564	7050	8299	7683	7152	7040	7187
ENSMUSG00000064302	7011	8238	7856	6871	6904	7692
ENSMUSG00000070493	6988	9152	7584	8310	8010	8615
ENSMUSG00000031791	6980	8198	7806	7563	7344	8191
ENSMUSG00000068699	6953	8178	7870	6098	6336	7448
ENSMUSG00000101249	6917	17797	3941	4609	5388	5946
ENSMUSG00000039601	6912	8268	7742	6964	6934	7114
ENSMUSG00000040488	6910	8100	7774	9382	9104	11189
ENSMUSG00000019577	6877	7947	7681	6309	6402	6283
ENSMUSG00000032511	6852	7692	7571	6490	6518	7303
ENSMUSG00000010277	6843	8034	7679	5714	5761	5959
ENSMUSG00000031987	6841	8365	7924	7645	7169	8797
ENSMUSG00000022956	6812	8384	7180	7673	7583	7495
ENSMUSG00000000171	6811	8057	7186	7101	6969	7314
ENSMUSG00000023951	6811	7997	7704	7221	7226	7080
ENSMUSG00000018593	6794	8037	7158	9654	9711	10701
ENSMUSG00000032518	6791	8455	7195	6852	6852	7314
ENSMUSG00000031448	6790	8086	7336	7801	7421	8685
ENSMUSG00000068823	6787	8071	7384	6936	6953	6515
ENSMUSG00000022890	6781	7920	7065	7532	8120	8114
ENSMUSG00000038690	6778	8942	7346	7979	8546	9018
ENSMUSG00000039891	6776	7950	7432	7527	7642	7742
ENSMUSG00000024099	6774	8288	7559	7287	7247	7401
ENSMUSG00000037242	6741	8068	7236	7013	6773	7021
ENSMUSG00000058076	6738	8487	7785	8402	7620	7793
ENSMUSG00000027602	6665	8308	7186	8124	8211	9104
ENSMUSG00000025980	6665	7917	7593	6546	6184	6082
ENSMUSG00000032216	6660	7871	7312	6856	7071	7257
ENSMUSG00000020836	6543	8149	7312	8868	8906	10142
ENSMUSG00000020741	6517	7622	7448	7374	7702	8237
ENSMUSG00000062070	6499	7742	7221	6937	6814	6826
ENSMUSG00000031447	6492	7806	7489	6681	6795	7043
ENSMUSG00000026526	6456	8119	7334	7548	7486	8034
ENSMUSG00000026207	6451	7693	7411	7115	7128	8808
ENSMUSG00000019929	6419	7465	7055	7130	7156	7418
ENSMUSG00000041548	6412	7910	6760	6688	6869	7147
ENSMUSG00000006576	6403	7351	7025	7382	7367	8563
ENSMUSG00000025809	6397	7285	7044	6378	6575	6176
ENSMUSG00000031231	6387	8261	7081	7985	7987	8083
ENSMUSG00000042010	6356	7512	7309	8173	8076	9290
ENSMUSG00000062078	6355	7368	7120	6486	6195	5454
ENSMUSG00000072720	6327	7629	7312	7432	7098	8338
ENSMUSG00000032399	6325	7901	6887	6832	6848	7155
ENSMUSG00000040048	6305	8096	6794	7287	7601	7831
ENSMUSG00000074218	6297	7542	6721	8006	8371	8517
ENSMUSG00000000088	6290	8017	6603	6962	7286	7605
ENSMUSG00000024803	6282	7585	7138	5780	5436	5458
ENSMUSG00000078486	6275	7082	7091	6867	6906	7237
ENSMUSG00000031996	6271	7343	6678	6736	6906	6902
ENSMUSG00000018566	6265	7686	7057	7664	7684	8837
ENSMUSG00000027332	6264	7173	7186	7471	7370	8287
ENSMUSG00000041361	6264	7216	7004	6865	6745	6868
ENSMUSG00000026678	6211	7457	7306	8253	8161	7824
ENSMUSG00000027452	6187	7177	6788	8268	8192	8521
ENSMUSG00000031626	6150	7364	6972	5069	5047	4835
ENSMUSG00000030357	6148	7240	6476	7394	7055	7677
ENSMUSG00000022565	6145	7483	7220	7347	7064	8548
ENSMUSG00000045962	6140	7041	6933	5710	5623	5898
ENSMUSG00000002010	6090	7746	6364	6413	6651	7496
ENSMUSG00000022037	6077	7135	6516	6344	6086	6621
ENSMUSG00000021771	6030	7193	6612	6303	6047	6296
ENSMUSG00000063882	5994	7990	7092	8105	7690	7931
ENSMUSG00000031708	5992	7405	6280	6057	6349	7666
ENSMUSG00000032536	5978	7198	6857	6340	6682	7308
ENSMUSG00000032479	5968	6830	6551	6354	6253	6506
ENSMUSG00000027668	5920	7381	7007	6915	6630	7139
ENSMUSG00000017778	5909	7624	6398	7276	6772	8542
ENSMUSG00000000399	5905	7388	6512	6650	6714	6537
ENSMUSG00000001334	5880	7437	6502	6680	6897	7783
ENSMUSG00000020585	5880	6589	6221	5763	6112	6430
ENSMUSG00000041740	5871	7210	6456	7300	7147	8097
ENSMUSG00000073557	5853	6981	6752	6001	5936	6339
ENSMUSG00000052738	5839	7014	6126	6220	6186	6334
ENSMUSG00000063684	5824	7354	6598	5975	5525	5671
ENSMUSG00000035242	5811	7268	6195	7053	6716	7753
ENSMUSG00000035530	5753	7123	6375	7927	7486	7329
ENSMUSG00000028223	5707	6886	6279	5611	5505	5457
ENSMUSG00000075706	5700	7232	5888	6338	6319	6945
ENSMUSG00000017707	5691	6744	6163	7162	7059	6465
ENSMUSG00000101111	5680	7413	4003	4079	5867	4778
ENSMUSG00000062515	5674	6795	6383	7988	7696	7853
ENSMUSG00000026043	5663	6968	6833	8561	8015	8359
ENSMUSG00000059895	5650	6959	6049	7550	7634	8817
ENSMUSG00000100131	5626	9648	4979	4341	5785	3777
ENSMUSG00000020153	5618	7055	5877	7189	6950	8284
ENSMUSG00000038967	5616	6810	6168	7249	7257	8044
ENSMUSG00000061518	5594	7119	5292	6172	7088	8813
ENSMUSG00000025477	5592	6604	6446	5586	5340	5947
ENSMUSG00000005873	5547	6846	6165	5974	5682	5731
ENSMUSG00000033060	5515	6784	6303	5759	5440	5870
ENSMUSG00000014956	5458	6530	6077	6050	5652	5335
ENSMUSG00000024937	5428	6560	6506	6001	5945	6645
ENSMUSG00000025465	5383	6448	6032	6120	6162	6451
ENSMUSG00000007892	5366	6969	5439	6373	6490	6656
ENSMUSG00000049265	5352	6574	5704	6019	5967	7064
ENSMUSG00000028849	5340	6458	5897	6876	6648	7742
ENSMUSG00000028452	5322	6860	6045	6023	6173	6063
ENSMUSG00000006219	5314	6345	5765	5687	5527	6225
ENSMUSG00000020029	5307	6206	5792	5149	4991	4911
ENSMUSG00000045776	5280	6038	5810	5128	5013	5172
ENSMUSG00000026131	5253	6059	5937	5238	5074	5600
ENSMUSG00000028081	5243	6332	5817	6161	5851	5801
ENSMUSG00000035783	5228	6279	5603	3329	3262	3583
ENSMUSG00000034295	5212	6169	5998	5471	5230	5890
ENSMUSG00000034220	5200	6137	5551	6823	6724	7551
ENSMUSG00000022884	5188	6436	6107	5839	5971	5321
ENSMUSG00000016528	5184	6295	5790	5987	5819	6591
ENSMUSG00000051331	5158	6083	5694	6097	6382	6878
ENSMUSG00000022594	5154	6048	5553	5795	5749	6389
ENSMUSG00000031059	5139	6110	5042	6257	5981	6335
ENSMUSG00000043683	5114	6267	5625	5403	5179	5948
ENSMUSG00000039218	5069	6037	5795	5877	5816	6758
ENSMUSG00000044080	4991	6430	5282	5741	5785	6128
ENSMUSG00000020475	4988	6338	5431	5733	5704	6017
ENSMUSG00000024236	4967	5648	5477	5108	4863	5227
ENSMUSG00000011257	4963	5867	5698	5916	6011	6409
ENSMUSG00000022994	4951	5760	5408	7031	6894	7591
ENSMUSG00000027022	4924	5987	5617	4457	4310	4371
ENSMUSG00000029767	4896	6059	5619	5061	5080	4861
ENSMUSG00000030057	4847	5918	5559	5833	5510	5544
ENSMUSG00000030747	4823	5540	5068	6110	5879	6532
ENSMUSG00000042828	4774	5322	4949	5259	5297	6254
ENSMUSG00000000628	4771	5701	5488	4869	4917	5414
ENSMUSG00000000740	4768	6003	4713	5407	5602	5958
ENSMUSG00000024140	4764	5488	5180	6139	6096	6536
ENSMUSG00000065947	4749	5975	8672	1526	8698	4048
ENSMUSG00000020439	4745	5845	5204	6035	6103	6728
ENSMUSG00000025488	4740	5959	4685	5669	6267	7390
ENSMUSG00000000631	4740	5674	5138	5587	5668	6606
ENSMUSG00000029309	4734	5640	5561	5554	5754	5694
ENSMUSG00000079243	4732	5488	5293	4871	4978	5660
ENSMUSG00000038708	4714	5671	5367	5278	4985	5111
ENSMUSG00000060002	4714	5860	5342	4945	4640	4167
ENSMUSG00000038717	4652	5827	5248	5699	6048	5612
ENSMUSG00000023089	4647	5683	5118	5545	5685	5705
ENSMUSG00000006932	4645	5754	5053	5533	5444	5602
ENSMUSG00000038393	4633	5678	5185	5815	5602	5397
ENSMUSG00000078578	4633	5365	5055	4921	4766	4681
ENSMUSG00000019810	4606	5393	5310	4631	4571	4466
ENSMUSG00000025241	4589	5438	5385	4946	4872	5017
ENSMUSG00000038403	4588	5569	5144	5066	4725	5103
ENSMUSG00000020777	4584	5224	4939	4759	4791	4870
ENSMUSG00000020849	4491	5400	5217	5510	5053	4817
ENSMUSG00000019787	4486	5466	5287	5082	5094	4156
ENSMUSG00000025509	4483	5365	4785	6262	6142	6938
ENSMUSG00000029580	4471	5605	5153	5715	5457	5875
ENSMUSG00000015647	4444	4911	4839	5713	5632	6694
ENSMUSG00000053329	4439	5214	4733	5213	5116	6187
ENSMUSG00000053768	4428	5270	5103	5642	5543	5572
ENSMUSG00000071528	4420	5483	4814	5598	5619	5108
ENSMUSG00000048486	4401	5101	4629	4754	4821	4799
ENSMUSG00000043716	4381	5610	4814	4992	5001	5016
ENSMUSG00000016252	4360	5692	4710	6254	5747	7000
ENSMUSG00000032199	4357	5274	4917	4456	4572	5056
ENSMUSG00000037266	4295	5052	4841	5929	5817	6233
ENSMUSG00000017756	4271	5344	4848	4435	4206	4642
ENSMUSG00000056900	4268	5091	5058	4287	4228	4372
ENSMUSG00000027673	4260	5582	4999	5108	4657	4626
ENSMUSG00000004655	4245	4817	4569	7533	7538	7915
ENSMUSG00000022265	4244	5196	4992	4892	4939	4931
ENSMUSG00000020372	4244	5591	4783	4619	4720	5081
ENSMUSG00000070436	4229	5073	4723	5032	4811	5632
ENSMUSG00000030249	4215	4733	4548	4227	4119	4221
ENSMUSG00000020163	4214	5638	4061	4819	5400	6953
ENSMUSG00000028383	4209	4917	4651	4026	4012	3783
ENSMUSG00000015837	4207	5314	4627	5961	5789	6486
ENSMUSG00000028607	4200	4936	4712	4443	4322	4688
ENSMUSG00000031985	4197	4999	4769	4645	4695	4726
ENSMUSG00000032786	4194	5051	4731	3624	3470	3760
ENSMUSG00000030255	4186	4791	4689	4283	4129	4365
ENSMUSG00000024997	4175	5049	4616	4430	4265	4198
ENSMUSG00000005161	4172	5052	4289	5004	4856	4868
ENSMUSG00000001794	4162	4987	4466	4767	4824	5203
ENSMUSG00000021910	4160	4890	4689	4852	4890	5525
ENSMUSG00000049422	4158	5149	3880	4158	4431	4798
ENSMUSG00000037706	4148	5200	4222	4472	4674	4873
ENSMUSG00000037852	4144	4722	4528	4642	4549	4872
ENSMUSG00000061353	4135	4793	4880	3493	3356	3460
ENSMUSG00000032902	4108	4666	4690	3775	3385	3471
ENSMUSG00000043733	4106	4857	4604	4356	4192	4403
ENSMUSG00000031375	4102	4895	4341	3915	4122	4440
ENSMUSG00000062929	4100	5172	4660	4323	4061	3845
ENSMUSG00000026576	4100	5174	4745	3951	3719	4112
ENSMUSG00000044951	4099	5057	4858	4182	4098	4134
ENSMUSG00000028603	4097	5071	4682	4375	4273	4145
ENSMUSG00000001211	4088	5058	4625	4595	4463	4942
ENSMUSG00000002980	4076	4908	4751	4638	4622	5235
ENSMUSG00000078670	4074	4708	4368	4301	4360	4314
ENSMUSG00000024953	4051	5004	4109	4811	4973	5252
ENSMUSG00000062373	4044	4770	4401	4025	3880	3791
ENSMUSG00000062960	4032	4487	4341	3390	3519	3616
ENSMUSG00000031543	4022	4975	4436	4504	4339	4320
ENSMUSG00000069833	4021	5001	4792	4661	4773	4996
ENSMUSG00000047746	4004	4994	4784	4648	4566	4661
ENSMUSG00000039914	4000	4907	4400	4525	4495	4686
ENSMUSG00000018707	3997	4793	4669	4651	4410	4841
ENSMUSG00000031532	3996	4786	4335	4410	4435	4832
ENSMUSG00000003970	3996	4786	4276	4801	4523	4918
ENSMUSG00000001552	3987	4688	4324	5290	5152	6196
ENSMUSG00000028788	3977	4388	4683	3852	3840	3762
ENSMUSG00000031808	3972	4859	4621	5874	5960	6992
ENSMUSG00000031972	3969	5036	4379	1713	1553	1858
ENSMUSG00000031320	3964	4666	4364	4382	4595	4391
ENSMUSG00000026028	3963	4551	4525	3499	3485	3276
ENSMUSG00000085438	3957	4755	4561	4552	4497	4269
ENSMUSG00000022010	3953	5007	4698	5126	4691	5289
ENSMUSG00000002500	3949	4820	4476	4763	4821	5075
ENSMUSG00000025348	3943	4931	4427	4681	4459	4890
ENSMUSG00000029614	3924	4627	4072	4450	4019	3897
ENSMUSG00000026568	3919	5080	4598	4833	4724	5423
ENSMUSG00000020390	3917	4736	4465	4598	4573	4172
ENSMUSG00000030744	3896	5153	4305	4868	4698	5015
ENSMUSG00000078812	3896	4691	4201	4512	4490	4882
ENSMUSG00000019877	3894	4707	4510	4433	3933	3994
ENSMUSG00000044792	3886	4650	4320	4266	4011	3921
ENSMUSG00000024304	3882	4891	4672	4005	4018	4075
ENSMUSG00000038845	3881	4626	4071	4030	3888	4266
ENSMUSG00000036570	3865	4465	3585	3779	4436	5014
ENSMUSG00000028959	3833	4601	4262	4479	4272	4921
ENSMUSG00000049775	3822	5058	4325	4621	4587	4370
ENSMUSG00000028691	3820	4799	4442	4422	4111	4067
ENSMUSG00000025290	3816	4756	4531	4502	4684	4555
ENSMUSG00000025204	3814	5042	3784	4255	4421	4875
ENSMUSG00000024924	3807	4621	4487	5425	5334	5305
ENSMUSG00000005510	3805	4952	4254	4640	4577	4933
ENSMUSG00000030869	3797	4646	4059	3828	4062	3914
ENSMUSG00000016319	3793	4634	4058	3386	3476	3846
ENSMUSG00000007655	3781	4388	4123	4650	4244	4398
ENSMUSG00000048076	3775	4415	4195	4063	4156	4344
ENSMUSG00000002831	3769	4429	4418	5357	5173	5825
ENSMUSG00000026895	3760	4647	3844	4525	4269	4956
ENSMUSG00000052305	3755	4901	4169	7948	7561	7256
ENSMUSG00000029776	3754	4684	4207	3889	3823	4090
ENSMUSG00000001891	3752	4699	4498	3829	3635	3508
ENSMUSG00000028328	3752	4323	4452	4080	3565	4000
ENSMUSG00000032330	3740	4965	4000	4098	4607	4651
ENSMUSG00000040850	3722	4450	4057	4392	4408	4376
ENSMUSG00000058558	3716	4522	4078	4104	4102	4322
ENSMUSG00000024393	3711	4269	3944	4165	4352	5061
ENSMUSG00000062825	3711	4243	3912	4252	4217	4210
ENSMUSG00000021520	3705	4449	3714	4513	4900	4720
ENSMUSG00000022040	3693	4265	4184	3615	3498	3734
ENSMUSG00000018845	3678	4374	4197	4272	4138	4230
ENSMUSG00000016664	3675	4314	4039	3922	3880	4234
ENSMUSG00000038663	3667	4200	4164	3734	3606	3917
ENSMUSG00000043154	3656	4106	4150	3892	3799	3892
ENSMUSG00000071644	3641	4555	3915	3815	3864	3896
ENSMUSG00000028495	3636	4282	3742	4043	3927	3847
ENSMUSG00000058056	3622	4265	3889	3657	3566	3988
ENSMUSG00000005469	3619	4264	4172	4011	4160	4605
ENSMUSG00000006333	3598	4396	3815	4645	4351	4792
ENSMUSG00000004044	3596	4347	4024	4717	4710	4992
ENSMUSG00000058997	3583	4145	3941	3395	3154	3541
ENSMUSG00000037062	3583	4075	3892	4047	3935	4013
ENSMUSG00000024132	3579	3932	3690	4015	3979	4332
ENSMUSG00000029455	3572	4128	3846	4597	4363	5089
ENSMUSG00000034842	3570	4223	3914	4498	4490	4605
ENSMUSG00000031880	3548	4433	3649	2937	2985	3279
ENSMUSG00000032562	3544	4160	3790	4017	4008	4483
ENSMUSG00000008892	3541	4407	4213	3941	3580	3352
ENSMUSG00000060802	3541	4388	3888	3759	3798	3603
ENSMUSG00000018340	3540	4208	3886	4035	3959	4118
ENSMUSG00000019505	3537	4384	3889	5373	4695	6078
ENSMUSG00000079477	3532	4358	4115	3721	3929	4031
ENSMUSG00000036752	3520	4378	3837	2934	2929	3056
ENSMUSG00000038612	3507	4262	3814	4286	4214	4293
ENSMUSG00000024735	3498	4035	3841	3860	3886	4299
ENSMUSG00000024608	3478	4225	3601	4345	4424	4455
ENSMUSG00000001924	3476	4192	3988	4073	3790	4112
ENSMUSG00000059534	3471	4398	3601	4295	4490	5332
ENSMUSG00000025261	3470	4211	4260	3448	3577	3776
ENSMUSG00000024048	3470	4017	3290	3703	3579	3813
ENSMUSG00000037003	3461	4042	3698	4421	4515	5277
ENSMUSG00000031701	3460	4109	3805	3955	3995	3921
ENSMUSG00000025791	3459	3946	3603	3862	3512	3776
ENSMUSG00000022437	3453	3984	3640	4136	3940	4114
ENSMUSG00000036371	3447	4139	4023	3754	3670	3811
ENSMUSG00000021238	3446	4032	3906	3697	3728	3342
ENSMUSG00000033400	3444	4239	3845	3467	3391	3815
ENSMUSG00000027010	3444	4374	3906	3860	3736	4159
ENSMUSG00000068566	3444	4102	3708	3748	3732	3923
ENSMUSG00000073411	3437	3964	3518	4064	3979	4745
ENSMUSG00000038370	3436	4059	3724	3718	3737	4029
ENSMUSG00000062901	3435	4260	3942	4865	4613	4400
ENSMUSG00000043639	3409	3980	3914	3902	3709	3981
ENSMUSG00000056692	3409	3875	3713	3743	3464	4002
ENSMUSG00000001175	3406	4248	3920	3395	3413	3548
ENSMUSG00000057738	3405	4222	3867	3625	3653	3761
ENSMUSG00000061232	3404	4343	3695	4030	4055	4651
ENSMUSG00000058793	3387	3855	3907	3733	3474	3780
ENSMUSG00000027774	3384	3955	3595	3457	3271	3452
ENSMUSG00000020593	3379	4203	4083	3733	3522	3933
ENSMUSG00000034290	3376	3789	3787	3328	3304	3511
ENSMUSG00000035296	3372	3984	3737	4097	4025	4027
ENSMUSG00000024740	3364	3882	3725	3526	3599	3753
ENSMUSG00000040666	3360	4162	3646	3563	3537	3333
ENSMUSG00000028649	3359	3856	4024	3542	3403	3393
ENSMUSG00000024962	3354	4523	3853	4508	4069	4884
ENSMUSG00000026473	3350	3933	3835	5794	5782	6163
ENSMUSG00000031328	3350	4143	3803	2980	3079	3326
ENSMUSG00000027367	3349	3994	3651	3627	3325	3232
ENSMUSG00000032495	3345	3957	3988	4162	4219	4292
ENSMUSG00000053702	3342	3975	3739	3473	3235	2948
ENSMUSG00000006998	3336	3996	3825	3821	3768	3909
ENSMUSG00000003814	3326	4030	3774	4109	4343	4458
ENSMUSG00000051391	3325	3770	3642	4015	3842	4207
ENSMUSG00000023010	3298	4027	3618	4338	3921	4560
ENSMUSG00000021843	3295	4121	3885	3619	3401	3370
ENSMUSG00000008682	3279	4024	3532	3765	3812	3775
ENSMUSG00000004056	3275	3886	3728	4014	3949	4323
ENSMUSG00000060261	3274	3952	3973	4126	4038	4218
ENSMUSG00000002985	3262	4209	3535	4975	4670	5782
ENSMUSG00000030847	3256	4177	3747	3832	3741	4184
ENSMUSG00000032845	3254	3787	3568	2919	2811	3279
ENSMUSG00000029472	3250	3819	3677	3906	3733	4119
ENSMUSG00000093674	3243	4094	3405	4281	3841	5209
ENSMUSG00000021606	3241	3989	3191	4006	4060	4417
ENSMUSG00000035545	3237	3685	3638	4194	4240	5059
ENSMUSG00000073838	3229	3798	3439	3860	3756	4144
ENSMUSG00000024120	3223	3907	3500	3374	3021	3167
ENSMUSG00000064373	3218	3945	3499	3781	3916	3957
ENSMUSG00000007564	3216	3755	3346	3423	3331	3586
ENSMUSG00000037736	3215	3887	3737	3341	3422	3508
ENSMUSG00000068267	3204	3548	3449	3722	3509	3861
ENSMUSG00000048537	3203	3799	3604	4125	3991	4682
ENSMUSG00000036199	3191	3967	3381	3964	4307	4812
ENSMUSG00000027499	3185	3523	3584	3203	2930	2753
ENSMUSG00000020368	3184	3765	3817	3728	3618	3603
ENSMUSG00000028745	3172	3816	3448	3671	3826	4136
ENSMUSG00000057522	3172	3714	3790	3786	3674	3657
ENSMUSG00000021546	3168	3755	3528	3602	3408	3392
ENSMUSG00000001642	3162	3681	3382	3225	3242	3328
ENSMUSG00000062981	3159	3737	3146	3373	3381	3581
ENSMUSG00000026728	3156	3853	3377	3811	3465	3797
ENSMUSG00000023959	3155	3691	3553	2775	2726	2830
ENSMUSG00000037012	3155	3787	3449	3048	3179	3510
ENSMUSG00000005354	3151	3744	3292	3461	3287	3606
ENSMUSG00000069919	3150	3971	3166	6704	6565	6359
ENSMUSG00000030123	3148	3809	3480	3823	3908	4584
ENSMUSG00000028207	3145	4065	3651	3299	3338	3216
ENSMUSG00000022462	3143	3780	3584	3106	3102	2819
ENSMUSG00000036585	3140	3685	3495	3021	3056	3007
ENSMUSG00000030934	3134	3748	3427	3411	3596	3455
ENSMUSG00000031207	3134	3929	3494	3344	3127	3148
ENSMUSG00000001419	3132	3898	3595	3816	4023	4206
ENSMUSG00000022517	3130	3751	3584	3768	3760	4237
ENSMUSG00000038763	3128	3688	3506	3345	3373	3733
ENSMUSG00000026112	3126	3622	3219	2672	2529	2576
ENSMUSG00000004040	3120	3510	3480	2937	2926	3026
ENSMUSG00000038132	3112	3654	3464	3399	3461	3605
ENSMUSG00000005417	3103	3431	3601	3653	3424	3784
ENSMUSG00000026478	3100	3679	3621	3760	3422	3808
ENSMUSG00000045128	3100	4201	3357	3382	3597	4442
ENSMUSG00000031871	3093	3601	3495	4086	4056	4608
ENSMUSG00000021236	3091	3790	3332	3162	3045	3118
ENSMUSG00000003810	3077	3741	3676	3398	3599	4034
ENSMUSG00000033938	3077	4047	3234	3867	3717	4009
ENSMUSG00000022443	3067	3719	3518	3437	3176	3981
ENSMUSG00000059734	3060	3650	3281	3437	3315	3770
ENSMUSG00000055065	3059	3795	3657	3579	3479	3553
ENSMUSG00000025130	3057	3545	3327	3543	3403	3599
ENSMUSG00000027187	3054	3496	3310	2980	3093	3223
ENSMUSG00000102869	3049	3613	3447	3768	3677	3521
ENSMUSG00000025608	3049	3552	3590	3336	3129	3479
ENSMUSG00000020864	3049	3696	3416	3390	3433	3616
ENSMUSG00000001729	3043	3922	3382	3706	3719	4236
ENSMUSG00000044221	3037	3788	3515	3400	3342	3203
ENSMUSG00000039262	3033	3558	3471	3461	3317	3710
ENSMUSG00000015090	3030	3705	3061	2251	2334	2530
ENSMUSG00000019558	3029	3652	3364	3921	4014	4094
ENSMUSG00000028465	3028	3714	3766	3663	3692	4096
ENSMUSG00000000538	3022	3549	3411	3251	3329	3500
ENSMUSG00000032324	3005	3761	3430	3184	3180	3164
ENSMUSG00000047675	2971	3731	3160	3218	3380	3338
ENSMUSG00000018339	2967	3797	3338	3225	3187	3345
ENSMUSG00000063524	2967	3603	3275	3084	2925	3222
ENSMUSG00000021061	2963	3677	3461	3598	3650	4109
ENSMUSG00000024392	2955	3331	3119	3435	3289	3981
ENSMUSG00000020048	2945	3426	3205	3303	3222	2906
ENSMUSG00000026814	2941	3545	3279	3286	3448	3910
ENSMUSG00000020349	2939	3595	3263	3043	2863	2793
ENSMUSG00000020190	2937	3440	3123	4238	4304	4914
ENSMUSG00000022354	2936	3775	3259	3462	3674	3656
ENSMUSG00000037712	2935	3647	3355	3136	3111	3080
ENSMUSG00000032602	2934	3366	3170	3007	2757	2932
ENSMUSG00000032737	2929	3374	3280	3605	3409	4310
ENSMUSG00000026553	2929	3301	3072	3238	2953	3135
ENSMUSG00000031812	2926	3461	3219	3798	3766	4081
ENSMUSG00000029723	2925	3567	3061	3425	3457	3882
ENSMUSG00000037049	2922	3601	3239	3045	3107	3438
ENSMUSG00000004951	2918	3576	3193	2980	2836	2963
ENSMUSG00000019132	2908	3414	3440	3286	2929	2879
ENSMUSG00000021756	2907	3324	3316	2992	2879	3242
ENSMUSG00000029545	2898	3603	3254	3600	3553	3777
ENSMUSG00000032959	2894	3913	3113	3489	3487	3793
ENSMUSG00000022892	2886	3281	3147	3388	3346	3559
ENSMUSG00000037656	2879	3212	2950	3338	3226	3586
ENSMUSG00000061787	2865	3848	2829	3123	3444	3809
ENSMUSG00000020745	2860	3237	3334	3128	2910	2949
ENSMUSG00000015165	2854	3222	3061	3493	3368	3735
ENSMUSG00000025404	2848	3408	3039	3037	3059	3422
ENSMUSG00000021134	2847	3560	3267	3640	3507	3372
ENSMUSG00000041476	2844	3683	3479	3165	3151	3103
ENSMUSG00000025510	2842	3457	3222	3074	3183	3612
ENSMUSG00000055302	2838	3535	3243	3292	3046	3138
ENSMUSG00000039630	2834	3413	3440	3578	3520	3455
ENSMUSG00000028339	2831	3218	3257	3510	3494	3664
ENSMUSG00000018428	2826	3417	3200	3545	3307	3523
ENSMUSG00000040249	2817	3398	3214	3492	3608	4334
ENSMUSG00000040652	2812	3322	3101	3381	3208	3180
ENSMUSG00000041168	2811	3241	2963	3384	3104	3607
ENSMUSG00000023830	2806	3389	3173	3187	3084	3479
ENSMUSG00000037820	2805	3279	3090	3239	3222	3609
ENSMUSG00000021290	2797	3388	3038	3521	3642	3793
ENSMUSG00000024248	2796	3568	3031	3479	3363	3342
ENSMUSG00000083563	2791	3298	1992	2155	2435	2324
ENSMUSG00000002379	2790	3672	3088	3529	3265	3401
ENSMUSG00000027177	2789	3481	3457	2890	2849	2591
ENSMUSG00000024576	2786	3203	3111	2937	2833	2980
ENSMUSG00000027698	2785	3472	3110	2728	2574	2555
ENSMUSG00000031312	2782	3451	3194	2961	2660	2770
ENSMUSG00000020393	2779	3293	3122	3091	3061	3415
ENSMUSG00000020340	2776	3390	3092	3453	3362	3552
ENSMUSG00000000346	2768	3458	3084	3124	3103	3177
ENSMUSG00000022214	2768	3190	2923	3136	3158	3421
ENSMUSG00000074652	2763	3369	3265	3561	3717	4274
ENSMUSG00000028834	2756	3427	3295	3725	3497	3815
ENSMUSG00000029651	2745	3426	2983	2892	2969	3086
ENSMUSG00000021868	2735	3191	2960	3179	3019	3266
ENSMUSG00000000787	2723	3184	3070	3327	3139	2958
ENSMUSG00000022587	2722	3325	3085	3239	3061	3349
ENSMUSG00000025795	2719	3410	3251	3110	3034	3128
ENSMUSG00000012848	2715	3626	3168	3455	3192	3742
ENSMUSG00000079588	2696	3426	3284	2956	3057	3168
ENSMUSG00000059119	2695	3185	3045	2873	2945	2863
ENSMUSG00000026457	2694	3271	3017	3232	3230	3427
ENSMUSG00000096146	2694	3067	2771	3181	3064	3649
ENSMUSG00000024870	2690	3176	2829	3037	3060	3382
ENSMUSG00000049550	2685	3102	3172	3092	3071	3287
ENSMUSG00000024059	2683	3240	3088	3044	2741	2852
ENSMUSG00000063077	2682	2968	2872	2877	2887	2736
ENSMUSG00000030795	2682	3004	3099	2954	3018	3313
ENSMUSG00000050608	2679	3379	3031	3624	3690	3557
ENSMUSG00000020850	2676	3229	2981	2440	2541	2802
ENSMUSG00000030137	2673	3175	2690	2310	2226	2544
ENSMUSG00000061477	2671	3486	2821	2902	2969	2970
ENSMUSG00000030996	2668	3236	2910	3243	3308	3570
ENSMUSG00000019370	2668	3073	2908	2840	2917	3201
ENSMUSG00000040385	2665	3205	2879	3408	3260	3490
ENSMUSG00000036278	2663	3020	2759	3399	3313	4057
ENSMUSG00000035674	2661	3311	2558	2991	3424	4077
ENSMUSG00000026701	2661	3311	2939	3034	2988	2865
ENSMUSG00000026554	2660	3055	2882	3104	3190	3342
ENSMUSG00000037710	2650	2987	2855	3054	2736	2907
ENSMUSG00000024955	2645	3137	2920	3095	3130	3728
ENSMUSG00000056492	2644	3062	2856	3167	3215	3458
ENSMUSG00000040731	2641	3087	2808	3041	2982	3223
ENSMUSG00000053510	2640	3109	2864	2843	2861	2844
ENSMUSG00000029661	2637	3127	2915	3605	3412	3735
ENSMUSG00000053907	2636	3013	2830	3405	3093	3071
ENSMUSG00000061838	2630	2901	2789	2830	2664	2729
ENSMUSG00000066036	2627	3166	3073	2896	2848	3378
ENSMUSG00000001472	2627	3164	3087	3080	3209	3555
ENSMUSG00000007815	2626	3213	2877	2764	2765	2688
ENSMUSG00000017404	2621	3291	2780	3203	3030	3235
ENSMUSG00000040740	2618	3144	2990	3608	3694	4043
ENSMUSG00000062683	2612	3139	2578	2456	2867	3384
ENSMUSG00000054364	2605	3097	2870	3509	3375	3938
ENSMUSG00000022961	2601	3271	3145	2966	2959	2952
ENSMUSG00000049327	2593	2996	2885	3248	3203	3467
ENSMUSG00000059495	2593	3193	2993	2572	2535	2737
ENSMUSG00000020496	2593	3336	2780	3050	3121	3583
ENSMUSG00000031065	2589	3151	2897	3194	3242	3669
ENSMUSG00000029426	2587	3162	2880	2480	2542	2529
ENSMUSG00000038084	2586	3105	2716	2574	2470	2510
ENSMUSG00000023460	2583	3121	2924	3096	3068	3062
ENSMUSG00000006717	2582	3357	2858	2959	3073	3240
ENSMUSG00000028416	2578	3092	2829	3163	3208	3347
ENSMUSG00000030557	2578	2934	2969	2637	2547	2403
ENSMUSG00000037152	2577	3358	2631	2792	2790	2849
ENSMUSG00000054469	2576	2919	2833	2141	2029	2149
ENSMUSG00000024038	2567	3377	2720	2928	3056	3578
ENSMUSG00000025221	2565	3128	2892	3900	3924	4281
ENSMUSG00000039844	2561	3107	2988	3066	3090	3363
ENSMUSG00000006676	2560	3110	2773	3101	3150	3690
ENSMUSG00000058655	2557	3003	2908	3281	3184	3505
ENSMUSG00000021870	2553	3081	2873	2443	2366	2254
ENSMUSG00000045954	2551	3026	2894	2765	2754	2617
ENSMUSG00000020717	2547	3096	2860	3112	3172	3381
ENSMUSG00000047215	2546	3391	2525	2878	2835	2843
ENSMUSG00000058498	2543	2983	2976	3533	3475	4002
ENSMUSG00000055053	2541	2961	2823	2928	3050	3528
ENSMUSG00000040694	2536	3007	2705	2588	2612	2905
ENSMUSG00000024527	2532	2824	2831	2711	2488	2787
ENSMUSG00000036309	2532	3082	2870	2770	2639	2369
ENSMUSG00000015932	2528	2891	2821	2278	2311	2205
ENSMUSG00000035203	2525	3159	2670	3329	3230	3679
ENSMUSG00000017774	2525	2999	2992	2806	2716	3129
ENSMUSG00000075700	2518	2896	2862	2663	2573	2327
ENSMUSG00000025544	2512	2846	2803	2655	2490	2263
ENSMUSG00000021373	2512	3078	2749	2409	2362	2571
ENSMUSG00000026930	2511	2872	2629	3152	3215	3355
ENSMUSG00000045636	2508	3060	2919	2847	2882	2668
ENSMUSG00000027346	2497	3045	2985	3446	3180	2997
ENSMUSG00000020747	2497	2908	2866	2928	2843	3203
ENSMUSG00000005882	2496	3064	2717	2193	2318	2379
ENSMUSG00000031841	2495	3078	2720	2920	3091	3130
ENSMUSG00000069516	2495	3167	2750	2320	2209	2420
ENSMUSG00000063457	2486	3263	2768	3125	3193	3633
ENSMUSG00000035901	2482	3000	2660	2597	2498	2722
ENSMUSG00000029392	2463	3132	2748	3275	3271	3863
ENSMUSG00000044308	2461	2686	2596	2662	2501	2427
ENSMUSG00000040990	2461	3086	2708	1959	1848	1964
ENSMUSG00000037373	2460	2920	2726	2934	2826	3223
ENSMUSG00000030662	2457	3183	2997	2660	2705	2697
ENSMUSG00000063870	2456	2852	2770	3044	2886	3208
ENSMUSG00000023277	2453	2973	2582	2983	2889	3277
ENSMUSG00000032966	2453	2932	2597	2611	2585	2558
ENSMUSG00000047187	2449	2915	2886	2756	2656	2693
ENSMUSG00000004085	2448	3091	2977	2564	2479	2577
ENSMUSG00000046671	2447	3005	2768	2731	2670	2835
ENSMUSG00000023092	2446	2944	2982	2455	2263	2436
ENSMUSG00000027227	2441	2753	2695	2853	2676	3014
ENSMUSG00000020361	2438	3043	2984	2504	2342	2445
ENSMUSG00000050315	2438	2957	2733	2358	2273	2467
ENSMUSG00000008668	2437	2815	2450	2877	2878	3210
ENSMUSG00000036256	2436	3077	2508	3089	3020	3460
ENSMUSG00000026211	2432	2871	2952	3260	3210	3819
ENSMUSG00000021096	2429	2873	2731	2773	2516	2700
ENSMUSG00000024442	2429	2810	2767	2734	2587	2766
ENSMUSG00000009927	2425	3041	2565	2667	2919	2963
ENSMUSG00000064360	2423	2920	2237	1617	2065	1490
ENSMUSG00000011305	2423	3062	2635	2607	2511	2876
ENSMUSG00000006494	2421	2883	2641	2402	2214	2319
ENSMUSG00000028692	2421	2892	2675	2813	2759	2865
ENSMUSG00000016494	2421	2823	2541	2836	2803	2774
ENSMUSG00000059852	2417	2856	2812	2484	2442	3242
ENSMUSG00000025103	2417	2846	2612	2442	2352	2359
ENSMUSG00000038437	2409	2641	2674	3136	3231	3765
ENSMUSG00000025006	2408	2697	2606	2170	2202	2290
ENSMUSG00000027680	2408	3048	2706	2690	2564	2472
ENSMUSG00000026888	2403	3139	2807	2472	2550	2678
ENSMUSG00000006699	2403	2846	2706	2689	2534	2420
ENSMUSG00000022982	2402	2911	2401	3119	2750	3118
ENSMUSG00000026234	2396	2745	2797	2832	2792	2792
ENSMUSG00000022270	2393	2802	2772	3133	3056	2743
ENSMUSG00000001911	2392	2915	2758	3102	3060	3797
ENSMUSG00000029577	2392	2764	2598	2546	2318	2759
ENSMUSG00000004069	2388	2930	2614	2487	2450	2672
ENSMUSG00000021311	2387	2942	2655	2337	2298	2293
ENSMUSG00000004264	2387	2756	2377	2758	2712	2935
ENSMUSG00000001506	2387	3038	2606	3171	3364	3402
ENSMUSG00000059291	2386	2881	2553	2692	2800	3119
ENSMUSG00000058135	2386	3020	2521	2573	2572	2855
ENSMUSG00000031751	2383	2943	2589	2778	2556	2617
ENSMUSG00000041757	2377	2780	2778	2581	2642	2996
ENSMUSG00000020889	2377	2787	2473	1642	1834	2152
ENSMUSG00000026688	2376	3011	2527	2812	2815	3138
ENSMUSG00000020034	2374	2915	2480	2707	2637	2588
ENSMUSG00000033788	2372	2773	2525	2256	2045	2263
ENSMUSG00000059070	2369	2860	2705	2922	2984	3577
ENSMUSG00000029017	2364	2664	2543	2440	2400	2355
ENSMUSG00000018567	2361	2889	2587	2784	2785	2929
ENSMUSG00000020088	2355	2704	2516	2683	2648	2855
ENSMUSG00000035268	2355	2897	2524	2899	2856	3032
ENSMUSG00000032418	2353	2857	2733	2414	2354	2294
ENSMUSG00000091478	2348	3034	2665	2862	2785	3336
ENSMUSG00000061589	2345	2719	2663	2971	2888	3362
ENSMUSG00000021282	2342	2538	2604	2499	2462	2365
ENSMUSG00000039376	2341	2898	2596	2817	2824	3140
ENSMUSG00000024163	2341	2670	2653	2475	2407	2790
ENSMUSG00000039361	2335	2690	2539	2135	2141	1999
ENSMUSG00000055320	2334	2722	2693	2549	2392	2441
ENSMUSG00000033327	2333	2515	2543	2722	2804	3109
ENSMUSG00000015733	2332	2631	2406	2192	2240	2098
ENSMUSG00000041957	2331	2767	2695	2336	2442	2450
ENSMUSG00000053819	2329	2664	2585	2326	2229	2290
ENSMUSG00000027828	2329	2833	2638	2486	2408	2260
ENSMUSG00000029338	2327	2717	2520	2215	2120	2217
ENSMUSG00000040086	2326	2651	2568	2230	2130	2254
ENSMUSG00000021218	2324	2827	2754	2672	2609	2559
ENSMUSG00000029106	2321	2702	2615	2816	2760	2736
ENSMUSG00000002102	2320	2781	2700	2859	2851	3002
ENSMUSG00000038121	2318	2643	2673	2115	2039	2194
ENSMUSG00000001847	2316	2734	2711	2752	2559	2714
ENSMUSG00000023004	2315	2669	2503	1824	1841	2090
ENSMUSG00000020277	2308	2885	2473	2243	2308	2647
ENSMUSG00000003380	2301	3064	2366	2844	2933	3389
ENSMUSG00000022450	2297	3095	2632	2680	2855	3287
ENSMUSG00000020067	2293	2860	2634	2535	2653	2858
ENSMUSG00000063511	2293	2852	2694	2898	3098	3368
ENSMUSG00000039474	2287	2783	2382	2341	2444	2579
ENSMUSG00000019528	2285	2821	2489	2239	2243	2310
ENSMUSG00000078429	2284	2803	2463	3315	3348	3372
ENSMUSG00000063015	2283	2672	2528	2842	2649	2570
ENSMUSG00000021375	2282	2559	2546	2304	2112	2362
ENSMUSG00000016534	2279	2904	2553	2722	2499	2472
ENSMUSG00000022139	2279	2711	2401	2125	2171	1840
ENSMUSG00000056973	2278	2523	2358	2365	2217	2385
ENSMUSG00000014294	2273	3324	2510	3449	3247	3706
ENSMUSG00000030861	2273	2609	2591	2500	2419	2148
ENSMUSG00000032267	2272	2750	2662	2327	2254	2234
ENSMUSG00000033565	2270	2533	2533	2222	2130	2392
ENSMUSG00000031865	2266	2659	2618	2917	2758	3380
ENSMUSG00000031511	2265	2833	2607	2570	2498	2765
ENSMUSG00000064372	2265	2521	1983	1616	2045	1224
ENSMUSG00000028917	2262	2831	2594	3218	3142	3577
ENSMUSG00000013419	2262	2805	2534	2828	2976	3246
ENSMUSG00000030120	2258	2897	2360	2740	2704	3012
ENSMUSG00000021794	2247	2893	2581	2521	2471	2510
ENSMUSG00000025579	2239	2483	2407	2700	2550	3025
ENSMUSG00000031198	2238	2681	2241	2263	2099	1966
ENSMUSG00000051236	2236	2865	2529	1879	1927	1942
ENSMUSG00000040653	2235	2826	2391	2928	2805	2708
ENSMUSG00000027238	2218	2578	2420	2099	2255	2457
ENSMUSG00000005220	2215	2758	2640	2405	2427	2462
ENSMUSG00000086503	2215	2411	2428	2340	2167	2183
ENSMUSG00000046364	2214	2659	2692	2769	2786	2839
ENSMUSG00000009073	2213	2551	2352	2514	2481	2630
ENSMUSG00000020241	2213	2478	2330	2588	2419	3082
ENSMUSG00000031790	2212	2673	2455	2582	2474	3182
ENSMUSG00000022820	2212	2688	2157	2215	2403	2600
ENSMUSG00000005981	2211	2671	2468	2655	2591	2736
ENSMUSG00000031586	2210	2752	2646	2406	2501	2790
ENSMUSG00000030319	2209	2786	2636	2518	2452	2745
ENSMUSG00000020547	2209	2774	2448	2407	2419	2444
ENSMUSG00000015112	2207	2667	2566	2477	2466	2575
ENSMUSG00000028127	2205	2619	2560	2280	2018	2069
ENSMUSG00000060938	2203	2871	2598	2698	2497	2590
ENSMUSG00000022965	2199	2842	2572	2653	2635	2880
ENSMUSG00000038014	2199	2628	2495	2230	2257	2304
ENSMUSG00000027257	2199	2553	2247	2617	2412	2772
ENSMUSG00000028648	2196	2757	2428	2544	2797	2797
ENSMUSG00000007850	2196	2693	2644	2522	2372	2428
ENSMUSG00000052712	2193	2763	2391	2392	2532	2667
ENSMUSG00000021764	2191	2874	2509	2739	2744	3080
ENSMUSG00000019818	2186	2453	2411	2210	2186	2109
ENSMUSG00000029247	2181	2577	2615	2424	2415	2463
ENSMUSG00000003865	2179	2557	2405	2357	2307	2462
ENSMUSG00000039197	2176	2558	2543	2314	2311	2113
ENSMUSG00000037058	2175	2449	2194	2331	2431	2238
ENSMUSG00000024012	2174	2694	2386	2768	2776	3083
ENSMUSG00000057863	2171	2608	2105	2548	2557	2970
ENSMUSG00000019087	2170	2605	2526	2327	2333	2343
ENSMUSG00000060036	2166	2477	2144	2029	2115	2198
ENSMUSG00000029156	2164	2578	2386	2239	2385	2381
ENSMUSG00000020149	2163	2417	2399	2215	2082	2069
ENSMUSG00000048578	2158	2549	2419	2430	2452	2658
ENSMUSG00000033191	2155	2482	2380	3204	2915	3299
ENSMUSG00000054808	2151	2432	2253	2130	2122	2452
ENSMUSG00000090150	2148	2450	2283	1891	1812	1846
ENSMUSG00000037805	2147	2878	2469	2480	2458	2682
ENSMUSG00000090862	2147	2793	2264	1908	2155	2070
ENSMUSG00000033174	2145	2590	2389	2507	2400	2817
ENSMUSG00000025060	2143	2570	2314	2196	2168	2136
ENSMUSG00000038319	2141	2371	2246	2370	2365	2711
ENSMUSG00000020671	2137	2435	2383	2155	2124	2185
ENSMUSG00000010914	2133	2661	2432	2276	2182	2164
ENSMUSG00000004748	2127	2382	2195	2365	2169	2198
ENSMUSG00000005299	2127	2450	2294	2027	2069	2320
ENSMUSG00000024219	2125	2615	2459	2377	2344	2554
ENSMUSG00000022840	2125	2425	2347	2167	2068	2173
ENSMUSG00000036087	2124	2525	2456	2220	2101	2042
ENSMUSG00000017843	2124	2427	2394	2371	2165	2389
ENSMUSG00000003464	2124	2432	2279	2193	2032	2266
ENSMUSG00000069769	2121	2417	2604	2163	2130	2102
ENSMUSG00000030189	2120	2661	2502	2737	2818	3184
ENSMUSG00000025508	2115	2869	2204	2854	2661	2848
ENSMUSG00000001119	2115	2540	2163	2633	2811	3187
ENSMUSG00000070867	2114	2532	2443	2648	2665	2755
ENSMUSG00000046598	2114	2471	2287	1069	1090	1089
ENSMUSG00000038582	2113	2529	2305	2122	2107	2261
ENSMUSG00000090841	2111	2467	2248	2453	2459	2932
ENSMUSG00000027620	2109	2408	2317	2389	2247	2195
ENSMUSG00000030096	2107	2240	2250	1822	1793	2182
ENSMUSG00000030605	2106	2520	2304	2329	2264	2582
ENSMUSG00000050856	2101	2761	2231	2633	2992	3769
ENSMUSG00000044700	2099	2486	2475	2476	2433	2835
ENSMUSG00000021944	2099	2434	2184	1997	2175	2377
ENSMUSG00000012405	2097	2761	2481	2369	2455	2382
ENSMUSG00000073702	2097	2697	2021	2226	2306	2590
ENSMUSG00000026074	2095	2426	2399	2654	2768	2893
ENSMUSG00000027248	2095	2525	2464	2299	2328	2247
ENSMUSG00000068039	2092	2475	2401	2246	1894	2066
ENSMUSG00000026878	2090	2490	2478	2350	2145	2144
ENSMUSG00000005103	2083	2477	2297	1986	1853	1979
ENSMUSG00000074364	2082	2621	2420	2905	3001	3383
ENSMUSG00000024853	2081	2385	2299	2436	2450	2642
ENSMUSG00000013858	2078	2312	2193	2473	2372	2918
ENSMUSG00000019471	2076	2355	2209	2410	2329	2789
ENSMUSG00000017760	2076	2412	2095	2262	2440	2571
ENSMUSG00000063316	2073	2471	1974	1990	2479	2141
ENSMUSG00000061603	2072	2532	2415	2013	2158	1950
ENSMUSG00000057841	2069	2582	2117	2420	2456	2912
ENSMUSG00000003316	2068	2579	2559	2202	2060	2358
ENSMUSG00000021477	2064	2542	2239	2623	2736	2742
ENSMUSG00000036606	2061	2366	2305	2501	2551	2903
ENSMUSG00000077450	2061	2617	2394	2676	2560	2871
ENSMUSG00000040118	2061	2465	2300	2291	2090	2034
ENSMUSG00000050812	2060	2365	2293	2426	2272	2201
ENSMUSG00000030007	2059	2410	2208	2265	2213	2200
ENSMUSG00000001441	2056	2313	2335	2214	2089	2169
ENSMUSG00000027184	2053	2270	2241	2129	1979	1939
ENSMUSG00000035105	2052	2526	2369	1494	1630	1600
ENSMUSG00000025151	2051	2466	2215	2231	2220	2324
ENSMUSG00000020572	2050	2316	2154	2861	2816	2385
ENSMUSG00000027510	2049	2548	2391	2706	2666	2953
ENSMUSG00000029221	2049	2516	2425	2228	2244	2207
ENSMUSG00000054455	2049	2436	2132	2102	2145	2230
ENSMUSG00000071540	2047	2423	2469	2422	2498	2773
ENSMUSG00000024588	2047	2386	2302	2070	2089	2105
ENSMUSG00000031451	2045	2424	2105	2514	2435	2581
ENSMUSG00000018293	2044	2608	2078	2311	2389	2577
ENSMUSG00000037933	2038	2477	2372	2427	2332	2541
ENSMUSG00000041733	2036	2314	2166	1917	1794	2021
ENSMUSG00000023055	2035	2431	2272	2789	2745	3201
ENSMUSG00000002812	2035	2336	2204	2301	2323	2624
ENSMUSG00000013539	2033	2445	2248	2469	2345	2586
ENSMUSG00000023723	2033	2504	2206	2221	2266	2260
ENSMUSG00000059714	2032	2520	2171	2530	2552	2779
ENSMUSG00000004897	2030	2438	2201	2282	2289	2472
ENSMUSG00000019851	2027	2451	2328	2291	2052	2140
ENSMUSG00000049517	2023	2721	2098	2431	2260	2634
ENSMUSG00000024991	2021	2468	2339	2299	2221	2157
ENSMUSG00000059796	2017	2521	2270	2168	2185	2345
ENSMUSG00000026341	2016	2415	2266	2008	1918	1817
ENSMUSG00000019055	2013	2357	2154	2254	2265	2438
ENSMUSG00000021248	2011	2393	2268	2242	2042	2109
ENSMUSG00000029713	2010	2509	2138	2502	2484	2685
ENSMUSG00000059325	2009	2273	2079	2336	2426	2305
ENSMUSG00000038900	2007	2600	2361	2368	2470	2218
ENSMUSG00000014867	1996	2363	2195	2425	2202	2471
ENSMUSG00000046434	1995	2281	2272	1928	1992	1933
ENSMUSG00000026495	1991	2313	2328	1939	1932	1740
ENSMUSG00000031770	1990	2631	2263	3243	3187	3460
ENSMUSG00000051695	1987	2370	1971	2150	2290	2514
ENSMUSG00000055737	1985	2461	2206	2125	2178	2102
ENSMUSG00000010064	1984	2457	2274	2395	2614	2895
ENSMUSG00000022312	1982	2348	2007	2066	2120	2333
ENSMUSG00000061130	1982	2243	2055	2140	2064	2006
ENSMUSG00000038807	1981	2523	2440	2438	2408	2604
ENSMUSG00000021288	1981	2272	2192	2545	2333	2517
ENSMUSG00000034659	1977	2280	2191	2380	2035	2116
ENSMUSG00000001440	1973	2435	2336	2257	2122	2175
ENSMUSG00000053062	1971	2365	2309	2362	2283	2224
ENSMUSG00000066306	1971	2278	2239	2368	2382	2837
ENSMUSG00000025790	1968	2311	1965	1892	1886	2307
ENSMUSG00000020091	1966	2329	2227	2539	2478	2798
ENSMUSG00000039100	1964	2190	2162	2163	2054	2015
ENSMUSG00000030122	1963	2264	1793	2610	2606	2871
ENSMUSG00000022841	1961	2331	2195	2170	2244	2457
ENSMUSG00000044938	1959	2441	2324	1864	1838	1824
ENSMUSG00000016921	1957	2310	2294	2441	2348	2491
ENSMUSG00000071415	1956	2152	1906	2279	2080	2057
ENSMUSG00000022789	1954	2289	2157	1772	1636	1656
ENSMUSG00000024750	1953	2400	2312	2237	2165	2080
ENSMUSG00000024143	1952	2302	2140	2261	2046	2110
ENSMUSG00000029823	1952	2268	2250	2223	2276	2084
ENSMUSG00000030089	1950	2250	2169	2041	2003	2203
ENSMUSG00000008348	1949	2374	2073	1832	1884	2422
ENSMUSG00000024695	1948	2259	2083	1958	1916	1811
ENSMUSG00000030335	1948	2507	2086	2093	2075	2189
ENSMUSG00000026626	1947	2468	2285	2282	2313	2597
ENSMUSG00000030218	1947	2416	2140	2267	2254	2440
ENSMUSG00000029390	1947	2165	2042	2143	1902	2148
ENSMUSG00000078622	1945	2267	2179	1992	1901	1831
ENSMUSG00000026123	1943	2363	2173	1983	1858	2080
ENSMUSG00000011148	1935	2348	2212	2091	2144	2393
ENSMUSG00000021417	1935	2172	2104	1909	2018	2162
ENSMUSG00000021270	1934	2323	2137	1883	1741	1593
ENSMUSG00000047126	1930	2294	2299	1981	1839	1871
ENSMUSG00000063358	1926	2294	2101	2066	1845	1917
ENSMUSG00000029152	1926	2367	2067	1961	2041	1920
ENSMUSG00000038324	1921	2250	2109	2299	2158	2365
ENSMUSG00000028156	1921	2354	2094	2011	1909	1727
ENSMUSG00000022708	1917	2280	2086	2254	2197	2210
ENSMUSG00000027282	1916	2151	2187	2154	2039	1978
ENSMUSG00000000149	1914	2230	2157	2461	2298	2507
ENSMUSG00000026926	1912	2215	2008	2062	1902	2264
ENSMUSG00000025613	1911	2293	2087	2059	1754	2029
ENSMUSG00000028557	1907	2427	2246	2089	1913	1806
ENSMUSG00000036257	1906	2286	2160	2181	2098	2086
ENSMUSG00000018583	1906	2439	2238	2078	1973	2128
ENSMUSG00000060373	1905	2267	1979	1859	1782	1901
ENSMUSG00000043822	1904	2332	2045	1898	1888	2108
ENSMUSG00000019428	1903	2314	1939	2297	2340	2630
ENSMUSG00000029781	1898	2377	2112	2168	2202	2248
ENSMUSG00000048154	1893	2253	2182	2573	2479	2908
ENSMUSG00000028035	1893	2346	2129	1990	1939	1842
ENSMUSG00000022797	1893	2254	2007	806	811	756
ENSMUSG00000031523	1892	2102	2004	1862	1779	1884
ENSMUSG00000028518	1891	2248	2186	1635	1588	1489
ENSMUSG00000029571	1891	2039	1974	1949	1861	1664
ENSMUSG00000025132	1888	2328	2025	2268	2118	2426
ENSMUSG00000001416	1888	2225	2035	1833	1845	1829
ENSMUSG00000031799	1887	2211	2147	1845	1865	1853
ENSMUSG00000024687	1886	2209	2282	2365	2375	2368
ENSMUSG00000021913	1885	2236	2020	3005	3005	3143
ENSMUSG00000035569	1883	2215	2251	2038	2128	2360
ENSMUSG00000005534	1882	2050	2049	2129	2042	1976
ENSMUSG00000020132	1878	2266	2105	2005	1863	1880
ENSMUSG00000043079	1877	2290	2285	2171	2157	2321
ENSMUSG00000056201	1877	2293	1971	2111	1971	2363
ENSMUSG00000029430	1874	2162	1885	1947	1727	1834
ENSMUSG00000017466	1872	2254	2084	2093	2203	2371
ENSMUSG00000030432	1869	2563	2017	2110	2247	3003
ENSMUSG00000029068	1868	2102	2020	2468	2311	2386
ENSMUSG00000027435	1866	2187	2113	2017	2098	2046
ENSMUSG00000037487	1865	2354	2139	2014	1922	1760
ENSMUSG00000013076	1858	2189	2229	1823	1873	2073
ENSMUSG00000019920	1856	2252	2021	1750	1723	1628
ENSMUSG00000023977	1855	2160	2042	2109	2072	2338
ENSMUSG00000042613	1855	2240	1953	2020	1928	2143
ENSMUSG00000044033	1855	2291	2157	2043	2128	2153
ENSMUSG00000035325	1855	2232	2074	1887	1811	2091
ENSMUSG00000032601	1855	2070	1998	1686	1760	1667
ENSMUSG00000053929	1854	2427	2218	2418	2353	2735
ENSMUSG00000031353	1854	2261	2225	2209	2262	2241
ENSMUSG00000031382	1853	2216	1863	2516	2395	2314
ENSMUSG00000026150	1849	2234	1974	1990	2033	2006
ENSMUSG00000027422	1845	2198	2095	2081	2164	2535
ENSMUSG00000030835	1844	2479	2124	2456	2397	2458
ENSMUSG00000022895	1844	2196	2014	1982	2027	2134
ENSMUSG00000028348	1843	2217	2173	1584	1654	1630
ENSMUSG00000058690	1842	2235	2103	1931	1938	2020
ENSMUSG00000022358	1842	2195	2139	2125	2092	2174
ENSMUSG00000008855	1838	2244	2201	2712	2799	3128
ENSMUSG00000028759	1838	2155	2095	2306	2262	2381
ENSMUSG00000029158	1838	2113	1944	2031	2069	2042
ENSMUSG00000026305	1834	2145	1970	2045	1823	2269
ENSMUSG00000020823	1833	2143	2083	2560	2615	3007
ENSMUSG00000036707	1833	2129	2024	1981	1840	1878
ENSMUSG00000072946	1832	1974	1965	1812	1788	1828
ENSMUSG00000026880	1829	2277	2105	2046	2032	2052
ENSMUSG00000020859	1827	2016	1930	2072	1930	1796
ENSMUSG00000025794	1825	2361	2303	2276	2292	2349
ENSMUSG00000015357	1824	2115	1931	2100	2011	2092
ENSMUSG00000032523	1824	2203	1870	2164	2068	2399
ENSMUSG00000005397	1823	2184	1999	2440	2422	2425
ENSMUSG00000033044	1818	2141	2142	2474	2551	2630
ENSMUSG00000038855	1817	2137	1957	2178	2121	2370
ENSMUSG00000097652	1817	2130	2051	2086	2239	2371
ENSMUSG00000004105	1816	2116	1877	1890	1822	2097
ENSMUSG00000021133	1815	2190	2137	1895	1998	2120
ENSMUSG00000023921	1815	2067	1971	1849	1771	1622
ENSMUSG00000024083	1813	2093	2100	1810	1918	1557
ENSMUSG00000024914	1812	2254	1845	2196	2235	2649
ENSMUSG00000033032	1810	2195	2135	2407	2382	2575
ENSMUSG00000037032	1808	2185	1912	2095	2154	2328
ENSMUSG00000021156	1808	2240	1992	1829	1938	1912
ENSMUSG00000026921	1808	2115	1927	2366	2341	2408
ENSMUSG00000042524	1807	2266	2090	2240	2160	2512
ENSMUSG00000008575	1806	2142	2168	2037	1950	1976
ENSMUSG00000002496	1805	2370	2257	2214	2245	2603
ENSMUSG00000030738	1802	2163	2075	2006	2043	2068
ENSMUSG00000002900	1801	2287	2120	2048	2157	2175
ENSMUSG00000001833	1799	2196	2207	1897	1819	1593
ENSMUSG00000056851	1799	1837	1712	2065	2093	2086
ENSMUSG00000023118	1794	2128	2060	2192	2159	2521
ENSMUSG00000009291	1794	2203	2060	2158	2077	2135
ENSMUSG00000067279	1793	2253	2055	1667	1560	1643
ENSMUSG00000028906	1792	2096	2029	2157	2092	2273
ENSMUSG00000025362	1791	2294	1986	2233	2161	2005
ENSMUSG00000026238	1789	2269	2163	2139	2170	2238
ENSMUSG00000040723	1787	2095	1952	2092	1951	2134
ENSMUSG00000071172	1786	2235	2067	2124	2025	1942
ENSMUSG00000022816	1786	2255	2008	1929	1875	2037
ENSMUSG00000029648	1785	2107	2039	2258	2161	2399
ENSMUSG00000062077	1784	2028	1679	1884	1916	2263
ENSMUSG00000032875	1784	2112	2093	2036	2121	2352
ENSMUSG00000031446	1783	2142	1839	1732	1714	1915
ENSMUSG00000004364	1782	2121	2008	1960	1803	1925
ENSMUSG00000029512	1781	2031	1911	2223	2226	2524
ENSMUSG00000003429	1778	2107	1763	1738	1907	2058
ENSMUSG00000028234	1777	2327	2062	2371	2185	2271
ENSMUSG00000038619	1777	2147	1999	1964	2047	1958
ENSMUSG00000040713	1776	2158	1895	1798	1855	2031
ENSMUSG00000019302	1776	2145	1987	1816	1867	2012
ENSMUSG00000017119	1775	1995	1881	1899	1807	1896
ENSMUSG00000037351	1775	2123	1962	2142	2111	2339
ENSMUSG00000042286	1770	2029	1773	1925	2106	2340
ENSMUSG00000016559	1769	2068	1932	1843	1774	1786
ENSMUSG00000031441	1766	2160	1905	1853	1829	1961
ENSMUSG00000018765	1764	1992	1895	2262	2319	2566
ENSMUSG00000026219	1762	1998	1934	1769	1728	1608
ENSMUSG00000010097	1761	2082	1905	1907	1965	2174
ENSMUSG00000074064	1760	2140	1887	2305	2208	2543
ENSMUSG00000001100	1759	2172	2004	2138	2155	2187
ENSMUSG00000036275	1755	2128	2055	2240	2156	2269
ENSMUSG00000055239	1755	2050	1910	2016	2070	2173
ENSMUSG00000032194	1754	2132	2204	2112	2041	2350
ENSMUSG00000021585	1752	2008	1931	1729	1668	1631
ENSMUSG00000000420	1752	1940	2000	1650	1559	1605
ENSMUSG00000023845	1751	2050	1901	2064	1991	1698
ENSMUSG00000021484	1748	1932	1905	1781	1878	1901
ENSMUSG00000059263	1746	1980	2009	1913	1744	1811
ENSMUSG00000029328	1744	2319	2170	2138	1948	2050
ENSMUSG00000039976	1743	2075	1855	2007	2179	2395
ENSMUSG00000021557	1741	2033	1975	1958	1797	1878
ENSMUSG00000051586	1739	2007	1884	1935	1945	2105
ENSMUSG00000047714	1739	2149	1998	1946	1934	1862
ENSMUSG00000079037	1737	2033	1788	1731	1708	1733
ENSMUSG00000036026	1736	2086	2069	1925	1879	2170
ENSMUSG00000091498	1735	2106	1847	1766	2007	2163
ENSMUSG00000000326	1735	2267	2057	1890	1868	2229
ENSMUSG00000008683	1734	2233	2073	2044	1973	1989
ENSMUSG00000075232	1734	2022	1873	2043	2026	1804
ENSMUSG00000001508	1733	2198	1852	2105	2024	2336
ENSMUSG00000026858	1732	2077	1882	1731	1821	1897
ENSMUSG00000029319	1731	2133	1858	2054	1990	2218
ENSMUSG00000026618	1730	2070	1989	1932	1909	1924
ENSMUSG00000055762	1730	2149	1924	2252	2131	2201
ENSMUSG00000048416	1728	2097	1894	2114	2175	2252
ENSMUSG00000079018	1727	1990	1726	2057	2137	2365
ENSMUSG00000000056	1726	2093	1994	1817	1772	2000
ENSMUSG00000028517	1725	2068	1942	1901	1817	1889
ENSMUSG00000040648	1723	2012	1779	2142	1980	1825
ENSMUSG00000016427	1721	2316	1754	2121	2362	2829
ENSMUSG00000025982	1721	2199	2013	2036	1860	1774
ENSMUSG00000026991	1718	2018	1903	1948	1943	2091
ENSMUSG00000005506	1718	2233	2050	1923	1783	1825
ENSMUSG00000002504	1715	2058	1864	2409	2399	2712
ENSMUSG00000017221	1712	2186	1857	2116	2033	2460
ENSMUSG00000028530	1711	2175	1998	2233	1972	2122
ENSMUSG00000034707	1710	2194	1842	1977	2184	2223
ENSMUSG00000022234	1709	2011	1888	1732	1786	1958
ENSMUSG00000075254	1708	2008	1887	1726	1596	1748
ENSMUSG00000026342	1707	2023	1901	1964	1921	2098
ENSMUSG00000026032	1706	2132	1871	1883	1963	2000
ENSMUSG00000026365	1701	1992	1884	1652	1710	1511
ENSMUSG00000021390	1700	1898	1920	1909	1921	1579
ENSMUSG00000028063	1699	2105	2031	1882	1868	2044
ENSMUSG00000029064	1699	2060	1975	1881	1745	1868
ENSMUSG00000062580	1698	2013	1739	1725	1806	1799
ENSMUSG00000057469	1698	1889	1690	1559	1617	1750
ENSMUSG00000034024	1698	2035	1844	1820	1737	1781
ENSMUSG00000027709	1693	1904	1807	1861	1753	1760
ENSMUSG00000039629	1692	1982	1869	1539	1566	1539
ENSMUSG00000075602	1691	1934	1704	1735	1760	1645
ENSMUSG00000028964	1689	2023	1690	1980	1960	2075
ENSMUSG00000028413	1689	1991	1813	1756	1723	1697
ENSMUSG00000009079	1687	1942	1863	2004	1883	2075
ENSMUSG00000026185	1685	2103	1982	2041	2137	2144
ENSMUSG00000060675	1684	2105	1841	1950	1835	1855
ENSMUSG00000028936	1682	1961	1710	1800	1915	1925
ENSMUSG00000025967	1681	2207	1968	2072	2015	2211
ENSMUSG00000022995	1679	2065	2023	1657	1630	1578
ENSMUSG00000042650	1679	2106	1969	1947	1837	2032
ENSMUSG00000000184	1679	1868	1724	1456	1468	1351
ENSMUSG00000029030	1678	2081	1818	1987	1917	2311
ENSMUSG00000005779	1678	2225	1797	2081	1893	2120
ENSMUSG00000032306	1678	1871	1666	1939	1763	1912
ENSMUSG00000034120	1677	1932	1900	1991	1949	1875
ENSMUSG00000019487	1676	1819	1617	1896	1872	2124
ENSMUSG00000018379	1676	2061	1872	1998	1747	1679
ENSMUSG00000030224	1675	2035	2007	1755	1758	1788
ENSMUSG00000032855	1672	2003	1895	2185	2001	2370
ENSMUSG00000002949	1671	1966	1737	1811	1738	1952
ENSMUSG00000090066	1669	1887	1816	1681	1636	1668
ENSMUSG00000029190	1669	1895	1823	1668	1707	1703
ENSMUSG00000032563	1669	1928	1816	1879	1696	1724
ENSMUSG00000024197	1668	2095	1793	2113	2198	2579
ENSMUSG00000063884	1668	2003	1975	1656	1657	1640
ENSMUSG00000056076	1664	2039	1781	1981	1873	2043
ENSMUSG00000040479	1662	2028	1806	2154	2258	2493
ENSMUSG00000052214	1660	1926	1805	1741	1724	1870
ENSMUSG00000036438	1660	2013	1748	1539	1530	1442
ENSMUSG00000032050	1659	2175	1975	2017	1838	1814
ENSMUSG00000024780	1656	2098	1744	1919	1752	1750
ENSMUSG00000032042	1655	2004	1977	1958	1894	1906
ENSMUSG00000018411	1652	1885	1808	1945	1940	2085
ENSMUSG00000025871	1651	2048	1855	1966	1919	1862
ENSMUSG00000002781	1648	1933	1871	1952	1959	2054
ENSMUSG00000071866	1647	1265	1139	1197	1370	1871
ENSMUSG00000018446	1645	2154	1823	1676	1654	1734
ENSMUSG00000039126	1642	1854	1759	1490	1414	1460
ENSMUSG00000073600	1642	1883	1837	1846	1856	1999
ENSMUSG00000022438	1642	2005	1756	1800	1853	2019
ENSMUSG00000044197	1642	1891	1696	1697	1779	1799
ENSMUSG00000026176	1641	1950	1747	2119	2171	2564
ENSMUSG00000022043	1640	1976	1850	1869	1729	1835
ENSMUSG00000024772	1639	1852	1766	2283	2239	2488
ENSMUSG00000024335	1634	1971	1795	2071	2002	2277
ENSMUSG00000057193	1627	1865	1706	2146	2243	2279
ENSMUSG00000051343	1626	1968	1937	1875	1861	2148
ENSMUSG00000024758	1626	1921	1882	1799	1854	1736
ENSMUSG00000096210	1626	1867	1650	1698	1863	2091
ENSMUSG00000024507	1625	2008	1936	1794	1642	1824
ENSMUSG00000007739	1624	2116	1823	1909	1784	1767
ENSMUSG00000064080	1622	1889	1946	2129	2101	2450
ENSMUSG00000032497	1622	2042	1908	2132	1979	2030
ENSMUSG00000020949	1622	1942	1720	1738	1901	1819
ENSMUSG00000062397	1622	2025	1713	1724	1757	1714
ENSMUSG00000032249	1620	2005	1757	1840	1879	1912
ENSMUSG00000040952	1619	2098	1680	1792	1879	2196
ENSMUSG00000050503	1619	2126	1713	1603	1400	1692
ENSMUSG00000052934	1617	1877	1901	2693	2658	3065
ENSMUSG00000006740	1617	1892	1754	1558	1361	1314
ENSMUSG00000061032	1616	1819	1683	1685	1662	1913
ENSMUSG00000000959	1615	1918	1677	1718	1736	1971
ENSMUSG00000037563	1614	2090	1547	1843	1910	2322
ENSMUSG00000036932	1614	1813	1774	1686	1600	1814
ENSMUSG00000042978	1612	1936	1660	2256	2141	2545
ENSMUSG00000041881	1610	2210	1833	2044	1921	2271
ENSMUSG00000038412	1610	2023	1698	1772	1887	1770
ENSMUSG00000064349	1609	1964	2088	2189	2297	2113
ENSMUSG00000029096	1608	1962	1743	2399	2565	2726
ENSMUSG00000025228	1608	2049	1866	1902	2062	2228
ENSMUSG00000020978	1608	1745	1763	1623	1560	1661
ENSMUSG00000001525	1606	2039	1813	1581	1520	1807
ENSMUSG00000022314	1605	1877	1827	1644	1561	1688
ENSMUSG00000022817	1603	1889	1740	2106	2011	2356
ENSMUSG00000027712	1603	1934	1875	1912	1908	1945
ENSMUSG00000032177	1600	1927	1772	1778	1668	1963
ENSMUSG00000020386	1600	1977	1727	1614	1719	1656
ENSMUSG00000066232	1599	1904	1876	1698	1581	1584
ENSMUSG00000030751	1599	1879	1624	1681	1603	1589
ENSMUSG00000024360	1598	1982	1905	1859	1657	1567
ENSMUSG00000038526	1598	1880	1755	1766	1664	1821
ENSMUSG00000026766	1598	1940	1771	1793	1558	1713
ENSMUSG00000003068	1595	1889	1866	2118	2112	2483
ENSMUSG00000116656	1593	1794	1698	1594	1502	1408
ENSMUSG00000031438	1591	1869	1743	1511	1462	1549
ENSMUSG00000048277	1589	2004	1854	1893	1851	2174
ENSMUSG00000025369	1589	1793	1637	1951	1920	2051
ENSMUSG00000019432	1589	1811	1658	1826	1876	2048
ENSMUSG00000052296	1587	2058	1813	1942	1799	1992
ENSMUSG00000030352	1587	1858	1822	1524	1453	1690
ENSMUSG00000034312	1586	1907	1863	1777	1759	2057
ENSMUSG00000006304	1586	2083	1783	1777	1644	1828
ENSMUSG00000038332	1585	2062	1778	2367	2329	2304
ENSMUSG00000003345	1585	1941	1810	2060	1954	2329
ENSMUSG00000024451	1585	1940	1719	1958	1952	2156
ENSMUSG00000014077	1585	1801	1678	1739	1690	1547
ENSMUSG00000037331	1584	1917	1837	1930	1931	2001
ENSMUSG00000003518	1583	1892	1678	1461	1472	1685
ENSMUSG00000025410	1582	1941	1707	1989	1970	2082
ENSMUSG00000013662	1581	1943	1743	1512	1444	1348
ENSMUSG00000022185	1580	1864	1753	2052	2082	2116
ENSMUSG00000038145	1579	1774	1640	2107	2120	2228
ENSMUSG00000032527	1577	1864	1718	2139	1958	2206
ENSMUSG00000046330	1577	2239	1781	2178	2007	2304
ENSMUSG00000036241	1577	1989	1876	2005	1944	2114
ENSMUSG00000024213	1576	2058	1855	2073	1911	2259
ENSMUSG00000064369	1575	2049	1921	1181	1520	965
ENSMUSG00000020267	1574	2050	1795	1991	1945	2080
ENSMUSG00000002602	1573	1746	1762	1846	1816	1928
ENSMUSG00000032458	1571	1871	1836	1891	1803	1771
ENSMUSG00000002346	1571	1909	1750	1917	1778	2249
ENSMUSG00000028426	1571	1834	1793	1719	1732	1793
ENSMUSG00000038274	1571	1905	1514	2010	2053	2289
ENSMUSG00000068220	1570	1930	1466	1374	1526	1819
ENSMUSG00000044600	1568	1837	1529	1721	1577	1584
ENSMUSG00000060187	1566	1897	1576	1894	2102	2415
ENSMUSG00000003731	1565	1866	1802	1658	1518	1625
ENSMUSG00000020307	1564	1941	1666	1867	1709	2065
ENSMUSG00000015605	1564	1955	1717	1606	1667	2085
ENSMUSG00000024187	1563	1845	1786	1880	1723	1964
ENSMUSG00000036138	1561	1700	1572	1834	1769	1874
ENSMUSG00000061306	1560	1958	1768	1778	1784	2095
ENSMUSG00000034911	1560	1792	1596	2055	2012	2169
ENSMUSG00000026087	1559	2074	1869	1781	1862	1848
ENSMUSG00000013701	1557	1754	1622	1549	2076	1864
ENSMUSG00000060913	1554	1981	1859	1579	1688	1669
ENSMUSG00000038244	1554	1881	1809	1579	1534	1684
ENSMUSG00000032637	1553	1765	1618	1798	1947	2236
ENSMUSG00000024164	1552	1790	1618	1643	1597	1697
ENSMUSG00000052698	1552	1880	1766	1705	1814	1846
ENSMUSG00000027763	1552	1881	1845	1626	1648	1348
ENSMUSG00000062006	1552	1978	1592	1750	1914	1742
ENSMUSG00000028618	1551	1938	1801	1974	1862	1663
ENSMUSG00000029019	1550	1931	1881	912	994	934
ENSMUSG00000022951	1548	1877	1647	1487	1453	1473
ENSMUSG00000020154	1548	1738	1643	1796	1546	1692
ENSMUSG00000030530	1546	1731	1914	1944	2095	2484
ENSMUSG00000071659	1546	1846	1683	1792	1747	1871
ENSMUSG00000044086	1546	1844	1648	1664	1462	1737
ENSMUSG00000056770	1544	1856	1777	1759	1635	1774
ENSMUSG00000027961	1543	1764	1700	1673	1554	1470
ENSMUSG00000034075	1543	1731	1624	1551	1510	1586
ENSMUSG00000062270	1541	1611	1764	1796	1863	1355
ENSMUSG00000019864	1541	1737	1510	1336	1162	1297
ENSMUSG00000018677	1538	1979	1629	1756	1717	2037
ENSMUSG00000030739	1536	2060	1858	2232	2312	2653
ENSMUSG00000032097	1534	1749	1703	1729	1612	1594
ENSMUSG00000024949	1534	1764	1560	1695	1792	2003
ENSMUSG00000020022	1531	3023	2084	2246	1078	2366
ENSMUSG00000041936	1531	1906	1740	2020	2108	2329
ENSMUSG00000020358	1531	2008	1745	1987	1868	1993
ENSMUSG00000008140	1531	1900	1645	1800	1683	2066
ENSMUSG00000068874	1531	1724	1680	1793	1537	1985
ENSMUSG00000022216	1528	1955	1574	1703	1710	1862
ENSMUSG00000014748	1526	1677	1569	1534	1593	1670
ENSMUSG00000038886	1524	1780	1821	1987	1829	1998
ENSMUSG00000060450	1523	1740	1721	1518	1617	1608
ENSMUSG00000024908	1522	1848	1677	1580	1610	1630
ENSMUSG00000039115	1521	1648	1676	1341	1334	1318
ENSMUSG00000026083	1519	1842	1818	1610	1737	1717
ENSMUSG00000035828	1516	1779	1593	2699	2474	2719
ENSMUSG00000041459	1515	1900	1671	1653	1774	1593
ENSMUSG00000027472	1514	1786	1604	1798	1780	1696
ENSMUSG00000005615	1513	1831	1664	1609	1564	1691
ENSMUSG00000059208	1513	1922	1702	1852	1767	1992
ENSMUSG00000045160	1512	2091	1681	1593	1570	1965
ENSMUSG00000020674	1511	1806	1696	2149	2128	2237
ENSMUSG00000009112	1510	1665	1659	1372	1350	1601
ENSMUSG00000074698	1509	1485	1696	1573	1583	1610
ENSMUSG00000043962	1509	1702	1707	1721	1734	1783
ENSMUSG00000002981	1508	1810	1747	1677	1774	2135
ENSMUSG00000040964	1508	1643	1609	1744	1609	2060
ENSMUSG00000037622	1507	1788	1698	1902	1873	2157
ENSMUSG00000031029	1507	1827	1699	1911	1932	1979
ENSMUSG00000026663	1504	1784	1537	1588	1538	1638
ENSMUSG00000053110	1504	1678	1724	1723	1579	1638
ENSMUSG00000024966	1502	1930	1744	1454	1558	1670
ENSMUSG00000000826	1502	1613	1656	1655	1577	1623
ENSMUSG00000022905	1501	1892	1672	1649	1546	1560
ENSMUSG00000026229	1501	1802	1667	1602	1574	1674
ENSMUSG00000071014	1501	1863	1562	1680	1754	1754
ENSMUSG00000023886	1501	1797	1744	1930	1977	1995
ENSMUSG00000030753	1500	1854	1761	1617	1636	1512
ENSMUSG00000039367	1498	1841	1779	1836	1809	2058
ENSMUSG00000020902	1498	1921	2087	1705	1681	2052
ENSMUSG00000027893	1498	1751	1538	1443	1654	1454
ENSMUSG00000041571	1497	1915	1431	1744	1871	2075
ENSMUSG00000038733	1496	1692	1787	1845	1733	1748
ENSMUSG00000008604	1496	1811	1639	1721	1717	1768
ENSMUSG00000028559	1494	1732	1599	1431	1358	1467
ENSMUSG00000001017	1491	1717	1677	1693	1654	1779
ENSMUSG00000030647	1490	1941	1554	1732	1572	1645
ENSMUSG00000006205	1489	1853	1549	1720	1636	1769
ENSMUSG00000033278	1488	1684	1596	1667	1597	1823
ENSMUSG00000030826	1487	1978	1650	1873	1853	2037
ENSMUSG00000013275	1487	1696	1531	1763	1803	2068
ENSMUSG00000038506	1484	1616	1415	1434	1386	1483
ENSMUSG00000018501	1483	1643	1616	1498	1472	1546
ENSMUSG00000024098	1482	1948	1904	1723	1494	1520
ENSMUSG00000024127	1482	1800	1553	1441	1401	1382
ENSMUSG00000025068	1481	1795	1630	1644	1661	1697
ENSMUSG00000042717	1481	1675	1621	1417	1413	1196
ENSMUSG00000025940	1480	1790	1581	1568	1549	1558
ENSMUSG00000031983	1480	1765	1639	1795	1707	1774
ENSMUSG00000024782	1479	1919	1723	1779	1767	1615
ENSMUSG00000019795	1479	1788	1662	1557	1546	1564
ENSMUSG00000000253	1477	1843	1575	1904	1868	2073
ENSMUSG00000041731	1476	1686	1533	1433	1375	1601
ENSMUSG00000029406	1475	1892	1874	1991	1837	2239
ENSMUSG00000035885	1475	1976	1338	1539	1758	1996
ENSMUSG00000032096	1474	1817	1650	1522	1524	1547
ENSMUSG00000021898	1469	1774	1671	1834	1819	1813
ENSMUSG00000050043	1469	1787	1778	1292	1235	1157
ENSMUSG00000067719	1468	1838	1624	1803	1795	1827
ENSMUSG00000029148	1468	1761	1580	1709	1615	1726
ENSMUSG00000027030	1467	1790	1726	1334	1346	1266
ENSMUSG00000021024	1466	1677	1598	1516	1577	1524
ENSMUSG00000023020	1465	1947	1478	1760	1759	1886
ENSMUSG00000039640	1462	1884	1519	1514	1518	1550
ENSMUSG00000079508	1459	1836	1651	1633	1637	1502
ENSMUSG00000058254	1458	1778	1568	1736	1808	1831
ENSMUSG00000038762	1458	1712	1682	1843	1756	1961
ENSMUSG00000034160	1458	1722	1585	1709	1593	1400
ENSMUSG00000042404	1458	1682	1614	1608	1614	1817
ENSMUSG00000019731	1457	1758	1681	1590	1518	1746
ENSMUSG00000032777	1456	1698	1683	1723	1688	1821
ENSMUSG00000021660	1455	1751	1635	1687	1742	1524
ENSMUSG00000027642	1454	1710	1557	1515	1555	1605
ENSMUSG00000022389	1450	1817	1739	1918	1890	1983
ENSMUSG00000036450	1450	1854	1825	1530	1419	1510
ENSMUSG00000032328	1450	1654	1646	1499	1504	1335
ENSMUSG00000060904	1450	1632	1579	1489	1426	1431
ENSMUSG00000022403	1449	1608	1521	1430	1478	1419
ENSMUSG00000021458	1448	1919	1607	1290	1232	1340
ENSMUSG00000023224	1447	1869	1658	1709	1845	1788
ENSMUSG00000006369	1445	1763	1582	2066	2108	2345
ENSMUSG00000029108	1444	1632	1461	1385	1388	1312
ENSMUSG00000036446	1441	1723	1674	1507	1476	1296
ENSMUSG00000014592	1440	1764	1601	1491	1472	1513
ENSMUSG00000022285	1440	1786	1725	1566	1478	1471
ENSMUSG00000022623	1436	1686	1710	2095	1952	2417
ENSMUSG00000026466	1435	1738	1651	1661	1614	1564
ENSMUSG00000017493	1434	1630	1441	1831	1716	1879
ENSMUSG00000031392	1434	1532	1463	1385	1483	1520
ENSMUSG00000028165	1434	1845	1629	1549	1622	1426
ENSMUSG00000038502	1433	1823	1493	1745	1762	2140
ENSMUSG00000011958	1433	1681	1595	1639	1561	1531
ENSMUSG00000034449	1432	1588	1472	1929	1898	2016
ENSMUSG00000025016	1432	1724	1665	1645	1440	1577
ENSMUSG00000020570	1432	1631	1488	1594	1447	1260
ENSMUSG00000001127	1430	1762	1548	1563	1553	1629
ENSMUSG00000026308	1430	1629	1473	1497	1501	1667
ENSMUSG00000032336	1427	1727	1574	1608	1413	1274
ENSMUSG00000026944	1425	1752	1685	1580	1541	1692
ENSMUSG00000032803	1424	1759	1672	1656	1605	1595
ENSMUSG00000036112	1424	1777	1614	1610	1536	1440
ENSMUSG00000027180	1424	1647	1627	1597	1555	1474
ENSMUSG00000037235	1424	1512	1551	1774	1833	2119
ENSMUSG00000018326	1424	1612	1542	1477	1415	1535
ENSMUSG00000021178	1422	1724	1597	1586	1659	1747
ENSMUSG00000042520	1421	1757	1550	1467	1431	1760
ENSMUSG00000030374	1421	1595	1632	1683	1656	1836
ENSMUSG00000073700	1419	1629	1527	1727	1609	1936
ENSMUSG00000026203	1418	1675	1504	1762	1766	1913
ENSMUSG00000029478	1416	1730	1566	1735	1863	2211
ENSMUSG00000025732	1415	1691	1384	1702	1772	2062
ENSMUSG00000004535	1415	1746	1660	1511	1561	1686
ENSMUSG00000015087	1415	1701	1527	1572	1601	1763
ENSMUSG00000040940	1414	1619	1546	1740	1698	1959
ENSMUSG00000026811	1414	1660	1474	1652	1656	1767
ENSMUSG00000024026	1414	1728	1570	1479	1476	1478
ENSMUSG00000040562	1413	1796	1441	1333	1310	1445
ENSMUSG00000053617	1412	1693	1728	1754	1667	1939
ENSMUSG00000042647	1410	1632	1596	1571	1510	1622
ENSMUSG00000029705	1410	1613	1619	1505	1637	1801
ENSMUSG00000027742	1410	1471	1463	1305	1278	1384
ENSMUSG00000041895	1408	1713	1391	1453	1511	1671
ENSMUSG00000033557	1408	1690	1517	1398	1328	1402
ENSMUSG00000027204	1407	1772	1563	1679	1835	1848
ENSMUSG00000056121	1406	1892	1529	1502	1382	1541
ENSMUSG00000020594	1404	1659	1532	1685	1490	1349
ENSMUSG00000017309	1404	1748	1544	1668	1745	1973
ENSMUSG00000096054	1404	1556	1580	1286	1398	1631
ENSMUSG00000031839	1404	1761	1519	1658	1498	1657
ENSMUSG00000039652	1402	1586	1642	1911	1826	1668
ENSMUSG00000026615	1402	1546	1564	1433	1446	1552
ENSMUSG00000039987	1402	1561	1553	1486	1356	1225
ENSMUSG00000002546	1401	1676	1668	1712	1802	1989
ENSMUSG00000053838	1401	1668	1415	1451	1485	1512
ENSMUSG00000038965	1401	1545	1545	1474	1434	1379
ENSMUSG00000027309	1397	1620	1541	1498	1432	1519
ENSMUSG00000022215	1397	1887	1574	1659	1595	1684
ENSMUSG00000020198	1396	1522	1572	1634	1640	1687
ENSMUSG00000035770	1396	1593	1576	1394	1379	1413
ENSMUSG00000024286	1395	1578	1413	1507	1539	1440
ENSMUSG00000003299	1395	1733	1490	1603	1513	1825
ENSMUSG00000029998	1395	1503	1503	1389	1456	1415
ENSMUSG00000000708	1395	1591	1536	1510	1422	1358
ENSMUSG00000035776	1393	1761	1694	1542	1540	1650
ENSMUSG00000033365	1391	1775	1655	1898	1771	1922
ENSMUSG00000035247	1390	1704	1566	1563	1558	1554
ENSMUSG00000021102	1389	1638	1335	1591	1603	1705
ENSMUSG00000032826	1389	1593	1539	1355	1465	1361
ENSMUSG00000050705	1388	1662	1368	1441	1464	1589
ENSMUSG00000053646	1387	1659	1654	1820	1678	1966
ENSMUSG00000073639	1386	1719	1604	1562	1525	1391
ENSMUSG00000028249	1385	1721	1643	1526	1431	1378
ENSMUSG00000027782	1384	1627	1516	1377	1467	1364
ENSMUSG00000032355	1384	1774	1331	1277	1333	1393
ENSMUSG00000024978	1383	1562	1580	1441	1268	1326
ENSMUSG00000000738	1383	1851	1687	1898	1840	1901
ENSMUSG00000024620	1382	1688	1570	1934	1940	2082
ENSMUSG00000066406	1382	1543	1533	1614	1508	1637
ENSMUSG00000021140	1382	1496	1478	1267	1380	1310
ENSMUSG00000072902	1379	1696	1660	1846	1701	1938
ENSMUSG00000045613	1378	1633	1599	1426	1435	1385
ENSMUSG00000032504	1378	1590	1629	1251	1316	1336
ENSMUSG00000000605	1376	1771	1615	1536	1499	1604
ENSMUSG00000021832	1376	1638	1549	1515	1426	1241
ENSMUSG00000021072	1375	1553	1539	1823	1777	1634
ENSMUSG00000034708	1374	1608	1403	1604	1654	1884
ENSMUSG00000034981	1370	1490	1413	1338	1311	1320
ENSMUSG00000033526	1370	1522	1500	1309	1347	1350
ENSMUSG00000031948	1370	1668	1505	1538	1582	1740
ENSMUSG00000056820	1368	1688	1574	1686	1537	1662
ENSMUSG00000024277	1367	1575	1579	1492	1561	1648
ENSMUSG00000078566	1367	1749	1560	1811	1841	1462
ENSMUSG00000022197	1366	1709	1660	1651	1622	1830
ENSMUSG00000049090	1366	1583	1563	1532	1516	1504
ENSMUSG00000054640	1364	1563	1587	992	921	902
ENSMUSG00000017781	1364	1715	1524	1463	1563	1691
ENSMUSG00000031068	1363	1716	1522	1738	1660	1702
ENSMUSG00000020044	1363	1594	1656	1373	1400	1470
ENSMUSG00000033083	1362	1579	1520	1415	1348	1389
ENSMUSG00000001415	1361	1624	1499	1659	1679	1735
ENSMUSG00000039159	1361	1533	1578	1661	1611	1687
ENSMUSG00000021190	1361	1479	1355	1526	1526	1480
ENSMUSG00000074884	1356	1747	1550	1678	1653	1211
ENSMUSG00000027404	1356	1629	1370	1600	1688	1855
ENSMUSG00000032034	1355	1526	1575	1593	1442	1461
ENSMUSG00000029359	1354	1734	1449	1656	1687	1660
ENSMUSG00000029050	1353	1784	1671	1666	1657	1835
ENSMUSG00000058756	1353	1595	1390	1895	1799	2121
ENSMUSG00000015095	1353	1635	1517	1575	1419	1810
ENSMUSG00000037072	1353	1628	1525	1552	1407	1507
ENSMUSG00000027800	1353	1476	1347	1474	1380	1334
ENSMUSG00000052921	1352	1552	1530	1640	1657	1789
ENSMUSG00000066687	1351	1666	1612	2187	2150	2375
ENSMUSG00000020580	1350	1608	1526	1435	1314	1288
ENSMUSG00000039515	1350	1688	1584	1590	1550	1578
ENSMUSG00000025743	1350	1521	1417	1451	1489	1633
ENSMUSG00000028809	1349	1560	1585	1541	1642	1682
ENSMUSG00000027002	1349	1595	1442	1350	1416	1321
ENSMUSG00000041650	1348	1560	1482	1414	1389	1415
ENSMUSG00000022752	1348	1623	1543	1286	1297	1144
ENSMUSG00000058546	1347	1354	1630	1573	1458	1577
ENSMUSG00000071650	1347	1459	1439	1342	1346	1488
ENSMUSG00000026750	1346	1568	1456	1498	1463	1456
ENSMUSG00000036550	1345	1570	1469	1451	1411	1560
ENSMUSG00000052915	1344	1720	1624	1807	1708	1828
ENSMUSG00000030802	1344	1549	1469	1523	1565	1694
ENSMUSG00000029198	1342	1679	1422	1440	1597	1635
ENSMUSG00000044477	1342	1618	1467	1462	1512	1720
ENSMUSG00000013698	1342	1677	1446	1559	1543	1650
ENSMUSG00000027170	1342	1728	1559	1522	1420	1332
ENSMUSG00000022390	1341	1717	1616	1715	1795	2022
ENSMUSG00000028973	1341	1627	1606	1728	1533	1881
ENSMUSG00000035199	1341	1657	1502	1554	1387	1616
ENSMUSG00000041528	1341	1444	1480	1574	1555	1571
ENSMUSG00000032198	1340	1664	1544	1751	1869	1940
ENSMUSG00000030105	1340	1530	1553	1349	1452	1380
ENSMUSG00000030824	1339	1543	1483	1620	1725	1911
ENSMUSG00000010122	1339	1482	1496	1392	1286	1297
ENSMUSG00000006273	1338	1568	1455	1376	1338	1353
ENSMUSG00000033685	1338	1716	1507	1233	1286	1387
ENSMUSG00000041417	1336	1724	1639	1873	1856	1731
ENSMUSG00000037236	1336	1693	1603	1612	1611	1321
ENSMUSG00000006005	1335	1531	1340	1404	1347	1407
ENSMUSG00000015290	1335	1478	1356	1367	1394	1426
ENSMUSG00000036052	1333	1715	1404	1577	1472	1770
ENSMUSG00000025260	1332	1614	1433	1574	1511	1625
ENSMUSG00000021371	1331	1613	1609	1527	1327	1372
ENSMUSG00000039048	1331	1563	1455	1644	1559	1509
ENSMUSG00000027488	1331	1552	1377	1629	1654	1937
ENSMUSG00000027099	1331	1662	1512	1402	1334	1385
ENSMUSG00000023952	1330	1527	1443	1726	1862	2021
ENSMUSG00000050708	1329	1598	1331	1615	1590	1488
ENSMUSG00000032187	1328	1677	1587	1463	1472	1533
ENSMUSG00000002748	1327	1525	1525	1359	1204	1473
ENSMUSG00000027082	1327	1521	1422	1172	1302	1166
ENSMUSG00000003934	1326	1443	1454	1488	1533	1755
ENSMUSG00000024181	1326	1641	1333	1585	1425	1582
ENSMUSG00000028622	1325	1860	1482	1562	1559	1649
ENSMUSG00000037989	1324	1436	1500	1478	1519	1892
ENSMUSG00000038695	1324	1582	1482	1559	1624	1829
ENSMUSG00000020571	1324	1421	1363	1382	1381	1577
ENSMUSG00000019210	1322	1615	1437	1528	1472	1369
ENSMUSG00000031386	1321	1620	1607	1492	1443	1775
ENSMUSG00000029059	1321	1660	1428	1424	1493	1541
ENSMUSG00000026623	1319	1494	1594	1445	1419	1204
ENSMUSG00000026574	1319	1663	1417	1463	1563	1671
ENSMUSG00000024066	1318	1671	1548	2004	2036	2152
ENSMUSG00000019846	1318	1518	1425	1456	1434	1487
ENSMUSG00000039263	1317	1544	1323	1644	1531	1871
ENSMUSG00000033335	1317	1583	1345	1521	1409	1689
ENSMUSG00000021816	1316	1566	1448	1486	1304	1313
ENSMUSG00000015149	1316	1434	1296	1409	1430	1679
ENSMUSG00000005442	1316	1545	1329	1550	1589	1859
ENSMUSG00000059981	1315	1466	1479	1763	1656	1894
ENSMUSG00000026883	1314	1623	1536	1766	1736	1990
ENSMUSG00000028261	1314	1657	1471	1427	1286	1192
ENSMUSG00000017776	1311	1686	1615	1570	1448	1457
ENSMUSG00000018286	1310	1768	1414	1568	1567	1616
ENSMUSG00000026393	1309	1546	1455	1478	1481	1401
ENSMUSG00000038429	1308	1569	1540	1522	1540	1642
ENSMUSG00000029685	1308	1486	1463	1450	1426	1370
ENSMUSG00000001151	1305	1500	1524	1578	1572	1831
ENSMUSG00000019804	1304	1649	1492	1601	1496	1559
ENSMUSG00000026014	1303	1559	1572	1332	1258	1254
ENSMUSG00000002342	1303	1602	1434	1453	1481	1581
ENSMUSG00000021279	1302	1522	1506	1661	1605	1858
ENSMUSG00000053436	1302	1554	1475	1591	1551	1509
ENSMUSG00000013236	1302	1597	1380	1244	1205	1473
ENSMUSG00000034892	1301	1971	1507	1800	1953	2680
ENSMUSG00000022283	1301	1500	1466	1534	1410	1593
ENSMUSG00000015291	1299	1638	1547	1773	1667	1795
ENSMUSG00000037926	1299	1557	1410	1469	1503	1526
ENSMUSG00000004455	1296	1603	1430	1474	1512	1546
ENSMUSG00000029076	1296	1480	1447	1445	1435	1467
ENSMUSG00000038204	1292	1628	1468	1592	1569	1823
ENSMUSG00000083012	1291	1590	1393	1616	1638	1638
ENSMUSG00000036352	1291	1586	1318	1431	1310	1426
ENSMUSG00000035027	1290	1713	1457	1708	1576	1819
ENSMUSG00000020794	1290	1500	1362	1427	1354	1269
ENSMUSG00000031965	1290	1519	1625	1287	1189	1227
ENSMUSG00000036503	1289	1457	1319	1424	1419	1499
ENSMUSG00000002222	1288	1564	1411	1558	1658	1438
ENSMUSG00000067736	1287	3793	670	437	813	1025
ENSMUSG00000047866	1287	1586	1311	1337	1343	1340
ENSMUSG00000022337	1287	1473	1460	1344	1271	1330
ENSMUSG00000036620	1287	1638	1386	1667	1454	1867
ENSMUSG00000067873	1287	1413	1338	1273	1352	1385
ENSMUSG00000041638	1286	1605	1501	1622	1529	1728
ENSMUSG00000020919	1285	1560	1601	1619	1440	1551
ENSMUSG00000041697	1285	1653	1348	1549	1564	1775
ENSMUSG00000021111	1285	1509	1421	1291	1225	1265
ENSMUSG00000022094	1285	1439	1407	1471	1239	1447
ENSMUSG00000068921	1284	1583	1409	1504	1483	1521
ENSMUSG00000048175	1281	1593	1455	1517	1623	1473
ENSMUSG00000021226	1281	1399	1384	1263	1241	1281
ENSMUSG00000028278	1280	1503	1432	1500	1444	1430
ENSMUSG00000009090	1277	1440	1407	1411	1236	1369
ENSMUSG00000019494	1277	1423	1329	1473	1383	1590
ENSMUSG00000004394	1277	1404	1384	1430	1273	1464
ENSMUSG00000071317	1277	1638	1448	1170	1161	1237
ENSMUSG00000031311	1276	1511	1418	1464	1403	1507
ENSMUSG00000031967	1275	1414	1458	1472	1480	1555
ENSMUSG00000021775	1275	1457	1325	1453	1341	1148
ENSMUSG00000022665	1274	1363	1398	1400	1568	1548
ENSMUSG00000000384	1272	1618	1405	1421	1405	1566
ENSMUSG00000000711	1271	1587	1459	1531	1438	1516
ENSMUSG00000038467	1269	1582	1505	1587	1546	1785
ENSMUSG00000018559	1268	1564	1370	1503	1491	1606
ENSMUSG00000031352	1268	1612	1451	1200	1244	1155
ENSMUSG00000041426	1266	1532	1292	1234	1052	1058
ENSMUSG00000041645	1266	1458	1341	1167	1213	1355
ENSMUSG00000038406	1265	1449	1386	1554	1597	1731
ENSMUSG00000004937	1265	1448	1326	1524	1466	1632
ENSMUSG00000017686	1264	1570	1432	1336	1277	1370
ENSMUSG00000025825	1264	1513	1159	1195	1282	1498
ENSMUSG00000066839	1264	1411	1151	1344	1237	1394
ENSMUSG00000021978	1263	1488	1407	1325	1305	1498
ENSMUSG00000026277	1263	1467	1346	1397	1418	1550
ENSMUSG00000004071	1263	1377	1280	1331	1351	1402
ENSMUSG00000068036	1261	1505	1395	1696	1615	1577
ENSMUSG00000041891	1261	1545	1398	1328	1286	1308
ENSMUSG00000020220	1259	1491	1446	1373	1470	1420
ENSMUSG00000005575	1257	1563	1256	1433	1443	1672
ENSMUSG00000056602	1256	1468	1459	1338	1377	1444
ENSMUSG00000071054	1255	1360	1286	1619	1626	1735
ENSMUSG00000024425	1254	1520	1440	1446	1445	1433
ENSMUSG00000030306	1253	1459	1334	1375	1332	1348
ENSMUSG00000019254	1253	1396	1330	1477	1441	1613
ENSMUSG00000015092	1252	1419	1321	1586	1396	1697
ENSMUSG00000075307	1252	1556	1482	1340	1300	1278
ENSMUSG00000014498	1251	1655	1499	1579	1588	1834
ENSMUSG00000031660	1251	1308	1305	1163	1161	1202
ENSMUSG00000032679	1250	1496	1286	1194	1325	1331
ENSMUSG00000018882	1250	1457	1224	1089	1124	1166
ENSMUSG00000044502	1249	1669	1509	1531	1665	1803
ENSMUSG00000026223	1249	1520	1439	1560	1401	1652
ENSMUSG00000007836	1248	1548	1418	1638	1530	2107
ENSMUSG00000045973	1248	1354	1255	1456	1275	1462
ENSMUSG00000031924	1246	1536	1422	1306	1259	1377
ENSMUSG00000035342	1245	1453	1216	1738	1736	2115
ENSMUSG00000051223	1245	1521	1548	1299	1367	1218
ENSMUSG00000031696	1242	1637	1579	1522	1445	1354
ENSMUSG00000050627	1242	1404	1415	1371	1401	1490
ENSMUSG00000062210	1242	1387	1284	1304	1253	1267
ENSMUSG00000042032	1240	1528	1438	1528	1436	1526
ENSMUSG00000038604	1239	1538	1341	1482	1532	1777
ENSMUSG00000055681	1239	1508	1364	1473	1505	1573
ENSMUSG00000049354	1239	1548	1331	1293	1279	1320
ENSMUSG00000037523	1238	1441	1315	1291	1229	1376
ENSMUSG00000054766	1238	1573	1431	1397	1347	1352
ENSMUSG00000054404	1237	1474	1366	1223	1315	1374
ENSMUSG00000072704	1237	1501	1371	1331	1228	1182
ENSMUSG00000010453	1236	1545	1430	1529	1452	1630
ENSMUSG00000020720	1235	1442	1395	1423	1358	1459
ENSMUSG00000024871	1234	1523	1385	1385	1445	1567
ENSMUSG00000021993	1233	1496	1377	1240	1270	1322
ENSMUSG00000036529	1232	1641	1635	1645	1535	1639
ENSMUSG00000021037	1232	1498	1424	1425	1360	1464
ENSMUSG00000055296	1231	1433	1365	1322	1301	1331
ENSMUSG00000020894	1231	1379	1248	1474	1415	1583
ENSMUSG00000024259	1230	1474	1298	1148	1148	975
ENSMUSG00000022452	1229	1511	1129	1327	1427	1689
ENSMUSG00000017615	1229	1466	1406	1315	1327	1400
ENSMUSG00000039953	1228	1514	1420	1671	1679	1669
ENSMUSG00000061086	1227	1512	1413	577	591	653
ENSMUSG00000006024	1227	1487	1249	1548	1529	1695
ENSMUSG00000062762	1225	1386	1295	1352	1378	1414
ENSMUSG00000079557	1224	1423	1319	1442	1370	1461
ENSMUSG00000030516	1223	1426	1446	1312	1327	1273
ENSMUSG00000031776	1222	1496	1307	1349	1343	1467
ENSMUSG00000022800	1221	1402	1437	1318	1323	1095
ENSMUSG00000025503	1221	1520	1277	1358	1338	1539
ENSMUSG00000039831	1221	1390	1383	1244	1307	1219
ENSMUSG00000068706	1220	1490	1406	1553	1535	1461
ENSMUSG00000051403	1219	1322	1380	1473	1430	1547
ENSMUSG00000044337	1218	1594	1355	1402	1447	1603
ENSMUSG00000034471	1218	1440	1308	1575	1557	1765
ENSMUSG00000028945	1218	1509	1332	1264	1277	1138
ENSMUSG00000028514	1217	1480	1320	1289	1159	1163
ENSMUSG00000032035	1217	1550	1492	1402	1442	1394
ENSMUSG00000022475	1216	1517	1390	1767	1729	1856
ENSMUSG00000021973	1215	1505	1424	1290	1240	1234
ENSMUSG00000057113	1215	1494	1497	1547	1374	1273
ENSMUSG00000023904	1215	1495	1311	1407	1458	1467
ENSMUSG00000040242	1214	1471	1346	1353	1307	1308
ENSMUSG00000020936	1213	1476	1309	1409	1195	1413
ENSMUSG00000047514	1213	1497	1327	1339	1286	1204
ENSMUSG00000037443	1213	1452	1321	1306	1317	1210
ENSMUSG00000058070	1212	1387	1470	1167	1178	1210
ENSMUSG00000003660	1211	1420	1301	1291	1296	1402
ENSMUSG00000037110	1211	1312	1308	1255	1198	1204
ENSMUSG00000020661	1211	1438	1423	1572	1469	1472
ENSMUSG00000039067	1209	1475	1334	1600	1513	1639
ENSMUSG00000022553	1207	1419	1443	1816	1672	1781
ENSMUSG00000047875	1207	1386	1368	1380	1459	1459
ENSMUSG00000001687	1207	1421	1216	1444	1311	1342
ENSMUSG00000004610	1206	1699	1258	1704	1659	1668
ENSMUSG00000032010	1205	1504	1443	1703	1809	1820
ENSMUSG00000048758	1205	1743	1501	1543	1641	1848
ENSMUSG00000042148	1205	1311	1326	1291	1221	1366
ENSMUSG00000025492	1204	1467	1117	1105	1143	1249
ENSMUSG00000052512	1203	1500	1402	1446	1311	1524
ENSMUSG00000059923	1203	1375	1246	1266	1390	1361
ENSMUSG00000021361	1201	1482	1206	1308	1305	1408
ENSMUSG00000031960	1199	1503	1339	1217	1212	1447
ENSMUSG00000015749	1199	1455	1418	1353	1314	1239
ENSMUSG00000026385	1198	1474	1301	1412	1285	1320
ENSMUSG00000033863	1197	1495	1411	1681	1662	1708
ENSMUSG00000057133	1197	1447	1532	1385	1472	1426
ENSMUSG00000090733	1197	1720	1349	967	876	1594
ENSMUSG00000020458	1196	1456	1305	1321	1345	1190
ENSMUSG00000025351	1196	1344	1117	1440	1338	1301
ENSMUSG00000030652	1195	1354	1127	1025	1226	1356
ENSMUSG00000055839	1194	1425	1369	1441	1419	1703
ENSMUSG00000020708	1194	1461	1299	1476	1376	1499
ENSMUSG00000034432	1194	1502	1294	1272	1244	1354
ENSMUSG00000025026	1194	1285	1142	1114	1130	1137
ENSMUSG00000062866	1193	1222	1260	1051	1050	1126
ENSMUSG00000030168	1190	1475	1439	1367	1469	1592
ENSMUSG00000024862	1190	1335	1157	1156	1182	1415
ENSMUSG00000044338	1190	1328	1259	1357	1354	1369
ENSMUSG00000006800	1190	1438	1270	1074	1173	1334
ENSMUSG00000032340	1189	1458	1242	1404	1476	1421
ENSMUSG00000037822	1189	1363	1209	1226	1232	1229
ENSMUSG00000027618	1187	1360	1233	1258	1257	1354
ENSMUSG00000029447	1187	1371	1365	1214	1230	1252
ENSMUSG00000020810	1187	1426	1263	1348	1315	1414
ENSMUSG00000026837	1186	1494	1280	1620	1569	1727
ENSMUSG00000028433	1183	1333	1288	1475	1453	1572
ENSMUSG00000053477	1183	1447	1363	1425	1438	1356
ENSMUSG00000024858	1183	1366	1323	1475	1439	1501
ENSMUSG00000083327	1183	1194	1480	1361	1024	1292
ENSMUSG00000060743	1182	1395	1325	1407	1470	1600
ENSMUSG00000001995	1181	1390	1291	1431	1421	1545
ENSMUSG00000032301	1181	1501	1382	1406	1375	1389
ENSMUSG00000025139	1181	1351	1275	1248	1245	1316
ENSMUSG00000029128	1180	1433	1155	1158	1170	1147
ENSMUSG00000024308	1179	1373	1192	1428	1391	1507
ENSMUSG00000001829	1178	1479	1266	1479	1238	1404
ENSMUSG00000034908	1178	1419	1348	1463	1511	1585
ENSMUSG00000028737	1178	1134	1004	1203	1259	1294
ENSMUSG00000075415	1177	1430	1500	1425	1461	1573
ENSMUSG00000038949	1177	1419	1280	1248	1269	1285
ENSMUSG00000014769	1176	1478	1403	1523	1388	1493
ENSMUSG00000040725	1175	1443	1366	1499	1530	1593
ENSMUSG00000028760	1174	1347	1263	1272	1235	1497
ENSMUSG00000026509	1174	1444	1301	1273	1170	1290
ENSMUSG00000000131	1173	1246	1215	1241	1190	1346
ENSMUSG00000030591	1171	1448	1296	1506	1331	1490
ENSMUSG00000025234	1171	1402	1220	1181	1140	1176
ENSMUSG00000007415	1171	1279	1301	1266	1235	1275
ENSMUSG00000022336	1171	1366	1312	1340	1157	1206
ENSMUSG00000048429	1170	1515	1375	1392	1436	1339
ENSMUSG00000020954	1168	1423	1365	1246	1169	1060
ENSMUSG00000024610	1167	1550	1218	2067	1894	1955
ENSMUSG00000026034	1166	1344	1201	1536	1649	1454
ENSMUSG00000003435	1166	1337	1286	1406	1309	1611
ENSMUSG00000021666	1166	1353	1160	1107	1079	1191
ENSMUSG00000054027	1166	1343	1329	1168	1126	1140
ENSMUSG00000028932	1165	1506	1390	1494	1410	1550
ENSMUSG00000042302	1164	1265	1374	1290	1260	1273
ENSMUSG00000020176	1162	1341	1344	1368	1263	1387
ENSMUSG00000067851	1161	1390	1436	1281	1175	1247
ENSMUSG00000030704	1160	1441	1330	1265	1108	1021
ENSMUSG00000079562	1159	1537	1450	1351	1301	1427
ENSMUSG00000032942	1159	1338	1312	1587	1507	1559
ENSMUSG00000030098	1159	1139	1241	1225	1261	1410
ENSMUSG00000042605	1158	1309	1290	1115	1162	1441
ENSMUSG00000053964	1158	1445	1324	1712	1739	2055
ENSMUSG00000015846	1157	1265	1237	1357	1488	1689
ENSMUSG00000029686	1157	1321	1298	1214	1194	1186
ENSMUSG00000031765	1155	1641	1177	1753	1849	1860
ENSMUSG00000019899	1155	1398	1357	1401	1419	1445
ENSMUSG00000045039	1155	1465	1393	1577	1468	1765
ENSMUSG00000024811	1155	1372	1252	1361	1255	1162
ENSMUSG00000025911	1155	1410	1245	1325	1301	1387
ENSMUSG00000075705	1154	1607	1248	1445	1438	1488
ENSMUSG00000021814	1154	1480	1434	1384	1221	1284
ENSMUSG00000032578	1153	1306	1138	1495	1353	1360
ENSMUSG00000034354	1152	1460	1418	1323	1331	1435
ENSMUSG00000073676	1152	1546	1391	1325	1269	1527
ENSMUSG00000044252	1152	1382	1341	1151	1158	1222
ENSMUSG00000030842	1151	1569	1221	1337	1354	1473
ENSMUSG00000030621	1150	1401	1341	1401	1457	1544
ENSMUSG00000047459	1150	1404	1205	1208	1207	1314
ENSMUSG00000025220	1149	1334	1296	1377	1340	1098
ENSMUSG00000037149	1149	1407	1344	1306	1230	1310
ENSMUSG00000036644	1149	1389	1333	1383	1437	1541
ENSMUSG00000031788	1149	1275	1142	1089	1060	1176
ENSMUSG00000066900	1148	1483	1295	1438	1379	1463
ENSMUSG00000058230	1148	1347	1311	1281	1125	1399
ENSMUSG00000018378	1148	1408	1366	1527	1477	1675
ENSMUSG00000060147	1148	1342	1344	1168	1198	1162
ENSMUSG00000035621	1146	1461	1289	2064	1953	2399
ENSMUSG00000029675	1145	1277	1239	1691	1709	2077
ENSMUSG00000020238	1145	1326	1233	1299	1290	1490
ENSMUSG00000003420	1144	1445	1214	1680	1512	1643
ENSMUSG00000018042	1144	1230	1184	1360	1515	1446
ENSMUSG00000033379	1144	1356	1176	1419	1316	1397
ENSMUSG00000017421	1144	1277	1121	1093	1202	1116
ENSMUSG00000029167	1142	1296	1301	1256	1244	1123
ENSMUSG00000026842	1141	1329	1325	1357	1376	1524
ENSMUSG00000039285	1141	1266	1321	1160	1125	1010
ENSMUSG00000020923	1139	1408	1340	1582	1561	1771
ENSMUSG00000030513	1138	1378	1327	1652	1607	1864
ENSMUSG00000026571	1138	1333	1302	1245	1259	1315
ENSMUSG00000016933	1137	1427	1373	1752	1695	1916
ENSMUSG00000033039	1137	1383	1322	1403	1345	1404
ENSMUSG00000029718	1136	1335	1168	1163	1115	1343
ENSMUSG00000021796	1135	1258	1182	1091	961	881
ENSMUSG00000006315	1134	1527	1246	1259	1385	1416
ENSMUSG00000056429	1133	1511	1307	1385	1249	1240
ENSMUSG00000062997	1133	1662	1315	1422	1527	1738
ENSMUSG00000025810	1133	1291	1309	991	1101	1051
ENSMUSG00000029364	1133	1318	1289	1363	1268	1358
ENSMUSG00000027074	1133	1414	1270	1443	1437	1604
ENSMUSG00000030733	1132	1298	1243	1506	1423	1638
ENSMUSG00000026269	1130	1391	1285	1574	1523	1708
ENSMUSG00000024404	1130	1351	1338	1397	1388	1296
ENSMUSG00000030401	1130	1341	1288	1589	1680	1707
ENSMUSG00000055932	1129	1475	1227	1508	1369	1426
ENSMUSG00000021114	1128	1451	1288	1406	1250	1301
ENSMUSG00000000555	1128	1410	1315	1407	1461	1561
ENSMUSG00000018415	1127	1357	1250	1346	1262	1230
ENSMUSG00000033499	1125	1112	1276	1302	1049	1081
ENSMUSG00000015843	1125	1360	1157	1302	1168	1182
ENSMUSG00000023805	1124	1275	1196	1638	1450	1612
ENSMUSG00000057388	1124	1281	1206	1176	1221	1060
ENSMUSG00000024587	1123	1443	1266	1258	1178	1176
ENSMUSG00000027706	1123	1210	1193	1171	1092	1185
ENSMUSG00000027566	1122	1404	1332	1556	1443	1581
ENSMUSG00000018965	1122	1519	1364	1362	1405	1384
ENSMUSG00000042608	1122	1242	1260	1066	1121	1224
ENSMUSG00000019082	1122	1390	1315	1330	1316	1344
ENSMUSG00000003099	1120	1375	1285	1389	1340	1531
ENSMUSG00000025239	1120	1341	1304	1393	1206	1424
ENSMUSG00000040550	1120	1344	1278	1112	1139	1046
ENSMUSG00000052681	1120	1249	1297	1119	1050	1015
ENSMUSG00000020124	1119	1351	1245	1205	1102	1030
ENSMUSG00000039671	1119	1205	1166	1165	1189	1304
ENSMUSG00000024011	1117	1230	1210	1606	1622	1828
ENSMUSG00000032612	1117	1438	1369	1201	1270	1282
ENSMUSG00000035150	1117	1275	1188	1117	1039	1069
ENSMUSG00000057530	1115	1393	1229	1487	1482	1664
ENSMUSG00000039001	1115	1413	1048	1270	1316	1607
ENSMUSG00000022680	1114	1390	1396	1211	1246	1222
ENSMUSG00000052310	1114	1329	1220	1319	1235	1377
ENSMUSG00000038146	1113	1369	1244	1353	1349	1540
ENSMUSG00000039703	1112	1348	1199	1385	1311	1387
ENSMUSG00000040006	1112	1275	1122	1208	1101	1032
ENSMUSG00000034636	1111	1154	1244	1108	952	914
ENSMUSG00000014599	1111	1371	1279	1252	1196	1294
ENSMUSG00000015579	1110	1319	1186	1309	1411	1528
ENSMUSG00000028991	1110	1366	1256	1055	1102	1169
ENSMUSG00000020346	1110	1230	1106	1366	1199	1340
ENSMUSG00000001946	1110	1216	1106	1451	1405	1461
ENSMUSG00000007817	1109	1356	1194	1331	1262	1444
ENSMUSG00000035297	1109	1249	1208	1143	1127	1188
ENSMUSG00000021819	1108	1415	1285	1373	1444	1648
ENSMUSG00000002741	1108	1420	1255	1382	1268	1433
ENSMUSG00000006418	1108	1372	1068	1346	1344	1365
ENSMUSG00000025969	1108	1197	1251	1149	998	1236
ENSMUSG00000033545	1107	1321	1181	1355	1435	1534
ENSMUSG00000044627	1107	1314	1150	1150	1222	1424
ENSMUSG00000028184	1106	1255	1285	1061	1077	1220
ENSMUSG00000020684	1105	1388	1266	1165	1091	1389
ENSMUSG00000054008	1105	1373	1274	1380	1266	1502
ENSMUSG00000050556	1105	1210	1290	1269	1210	1370
ENSMUSG00000034781	1104	1305	1312	1343	1297	1547
ENSMUSG00000039477	1103	1266	1263	1506	1457	1940
ENSMUSG00000037503	1102	1382	1347	1476	1355	1525
ENSMUSG00000025813	1101	1160	1230	1062	1063	1100
ENSMUSG00000037826	1100	1381	1360	1585	1362	1360
ENSMUSG00000031984	1100	1268	1222	1207	1180	1290
ENSMUSG00000002957	1099	1237	1176	1246	1150	1247
ENSMUSG00000024712	1098	1387	1238	1200	1103	1150
ENSMUSG00000047284	1097	1334	1234	1250	1262	1347
ENSMUSG00000022175	1097	1265	1042	1310	1215	1537
ENSMUSG00000026824	1096	1248	1154	1032	996	919
ENSMUSG00000041828	1095	1210	1182	1267	1239	1250
ENSMUSG00000045316	1095	1347	1182	1072	1102	946
ENSMUSG00000033722	1095	1245	1169	1035	1132	1173
ENSMUSG00000021281	1094	1314	1249	1297	1228	1312
ENSMUSG00000040785	1094	1354	1117	1090	1051	1054
ENSMUSG00000042099	1092	1211	1144	1604	1576	1856
ENSMUSG00000015850	1092	1110	1114	1339	1388	1556
ENSMUSG00000026179	1091	1469	1055	1309	1459	1539
ENSMUSG00000030062	1091	1263	1335	1188	1172	1291
ENSMUSG00000024826	1091	1293	1226	1329	1300	1367
ENSMUSG00000032135	1091	1283	1240	1079	1074	1052
ENSMUSG00000007880	1090	1260	1314	1320	1470	1595
ENSMUSG00000025332	1090	1322	1381	1279	1311	1424
ENSMUSG00000028469	1089	1311	1241	1277	1405	1478
ENSMUSG00000031781	1089	1292	1246	1180	1228	1361
ENSMUSG00000034135	1088	1457	1310	1368	1341	1584
ENSMUSG00000041841	1088	1459	1108	1257	1403	1727
ENSMUSG00000030127	1088	1288	1216	1269	1323	1366
ENSMUSG00000031216	1087	1265	1242	1351	1344	1414
ENSMUSG00000011877	1086	1260	1260	1551	1398	1869
ENSMUSG00000003955	1086	1365	1147	1151	1195	1257
ENSMUSG00000033960	1084	1128	1151	1153	1196	1165
ENSMUSG00000006299	1083	1261	1150	1420	1393	1565
ENSMUSG00000018398	1083	1265	1235	1336	1339	1401
ENSMUSG00000067369	1083	1334	1184	1035	1018	1126
ENSMUSG00000021476	1083	1235	1159	1117	1117	1216
ENSMUSG00000017765	1083	1318	1122	1111	1226	1225
ENSMUSG00000027546	1082	1252	1163	1173	1135	1342
ENSMUSG00000029547	1081	1385	1257	1303	1368	1570
ENSMUSG00000020152	1080	1262	1189	1155	1051	1055
ENSMUSG00000056999	1079	1185	1096	2686	2587	2487
ENSMUSG00000027593	1079	1312	1164	1275	1263	1349
ENSMUSG00000034152	1076	1264	1203	1017	998	1044
ENSMUSG00000061981	1075	1516	1263	1465	1403	1610
ENSMUSG00000005566	1074	1350	1259	1472	1365	1494
ENSMUSG00000036181	1073	1219	1263	1162	1158	1354
ENSMUSG00000018377	1073	1333	1179	1266	1229	1192
ENSMUSG00000022957	1073	1301	1197	1124	1083	1240
ENSMUSG00000002147	1073	1256	1147	1173	1320	1339
ENSMUSG00000031485	1073	1142	1194	1183	1050	1148
ENSMUSG00000022365	1072	1426	1145	1234	1136	1271
ENSMUSG00000040054	1071	1271	1264	1204	1197	1367
ENSMUSG00000069744	1071	1374	1121	1109	1230	1280
ENSMUSG00000073889	1070	1383	1208	1303	1293	1327
ENSMUSG00000036561	1070	1273	1152	1194	1182	1240
ENSMUSG00000024395	1069	1211	1151	1578	1529	1839
ENSMUSG00000033184	1069	1289	1321	1182	1090	1067
ENSMUSG00000081534	1069	1289	1090	1265	1201	1551
ENSMUSG00000031740	1068	1389	1086	1657	1538	1779
ENSMUSG00000021996	1068	1387	1221	1206	1220	1286
ENSMUSG00000033047	1067	1341	1201	1178	1295	1299
ENSMUSG00000023942	1067	1219	1126	1247	1258	1288
ENSMUSG00000048756	1066	1205	1215	1414	1337	1317
ENSMUSG00000033953	1066	1347	1204	1180	1154	1070
ENSMUSG00000003617	1065	1210	1185	1025	1006	1126
ENSMUSG00000021929	1065	1233	1205	1002	1052	899
ENSMUSG00000016382	1065	1217	1276	1173	1054	984
ENSMUSG00000041741	1064	1396	1281	1165	1188	1119
ENSMUSG00000003360	1064	1251	1195	1260	1229	1461
ENSMUSG00000051285	1064	1193	1120	999	1067	969
ENSMUSG00000030435	1063	1198	1112	1231	1255	1490
ENSMUSG00000057914	1063	1179	1050	898	932	919
ENSMUSG00000092397	1063	1126	1009	877	815	754
ENSMUSG00000020078	1062	1335	1318	1184	1231	1158
ENSMUSG00000022253	1062	1242	1178	1214	1177	1170
ENSMUSG00000067194	1062	1392	1244	1110	1070	1125
ENSMUSG00000021027	1062	1169	1188	1021	1012	1046
ENSMUSG00000009575	1062	1189	1278	1116	929	944
ENSMUSG00000047205	1062	1267	1212	1234	1251	1248
ENSMUSG00000064348	1061	1480	1379	1094	1403	1337
ENSMUSG00000005625	1061	1314	1184	1345	1333	1406
ENSMUSG00000022193	1061	1350	1046	1275	1332	1358
ENSMUSG00000053119	1061	1278	1093	1112	1052	1131
ENSMUSG00000022124	1060	1309	1175	1254	1243	1003
ENSMUSG00000002767	1060	1189	995	1150	1109	1313
ENSMUSG00000001482	1060	1282	1184	999	1012	1152
ENSMUSG00000015671	1060	1306	1155	1181	1124	1145
ENSMUSG00000025162	1058	1286	1098	1414	1398	1474
ENSMUSG00000021196	1058	1243	1077	1055	1074	1149
ENSMUSG00000020250	1058	1310	1158	1013	1033	1076
ENSMUSG00000058927	1058	1218	977	949	1074	1063
ENSMUSG00000024913	1057	1311	1205	1395	1312	1566
ENSMUSG00000000374	1057	1151	1122	1116	1116	1110
ENSMUSG00000052428	1057	1374	1205	1180	1117	1193
ENSMUSG00000078713	1057	1233	1049	1040	974	1029
ENSMUSG00000002968	1056	1288	1145	1341	1460	1682
ENSMUSG00000002524	1056	1305	1125	1224	1246	1233
ENSMUSG00000037458	1056	1230	1144	981	930	868
ENSMUSG00000014195	1055	1348	1272	1191	1290	1243
ENSMUSG00000028798	1054	1311	1204	1203	1259	1261
ENSMUSG00000021185	1054	1189	1274	1086	1174	1288
ENSMUSG00000029528	1053	1176	1241	1355	1378	1647
ENSMUSG00000049680	1052	1349	1269	1136	1124	1280
ENSMUSG00000074656	1052	1224	1049	1028	1148	985
ENSMUSG00000004798	1051	1343	1211	1199	1111	1100
ENSMUSG00000039105	1051	1399	1221	1196	1318	1300
ENSMUSG00000022536	1051	1272	1130	1170	1277	1358
ENSMUSG00000003809	1050	1172	1115	1124	1131	1239
ENSMUSG00000028173	1050	1135	1192	899	882	803
ENSMUSG00000051234	1049	1163	1091	1117	1058	1087
ENSMUSG00000040430	1048	1261	1165	1135	1069	1169
ENSMUSG00000039176	1047	1192	1203	1269	1159	1346
ENSMUSG00000024601	1047	1165	1155	955	976	919
ENSMUSG00000047731	1046	1212	1153	1549	1524	1676
ENSMUSG00000027864	1046	1286	1222	1159	1149	1313
ENSMUSG00000017132	1046	1133	1204	1293	1185	1425
ENSMUSG00000031767	1046	1221	1095	1079	1041	1041
ENSMUSG00000107002	1045	1212	952	1243	1257	1501
ENSMUSG00000032285	1045	1260	1159	1024	1078	1131
ENSMUSG00000041354	1045	1253	1155	1401	1349	1572
ENSMUSG00000055436	1045	1195	1165	1106	1143	1186
ENSMUSG00000022564	1045	1222	1076	1107	1161	1329
ENSMUSG00000025609	1044	1163	1096	1016	1037	957
ENSMUSG00000020440	1043	1175	1090	1435	1202	1372
ENSMUSG00000034574	1042	1401	1282	1321	1397	1388
ENSMUSG00000053565	1042	1300	1106	1249	1179	1296
ENSMUSG00000042079	1042	1240	1142	1049	1028	1061
ENSMUSG00000031714	1041	1281	1225	1233	1197	1226
ENSMUSG00000066568	1041	1246	1163	1164	1224	1207
ENSMUSG00000041720	1040	1285	1232	1033	1071	1197
ENSMUSG00000041164	1040	1261	1174	1196	1219	1365
ENSMUSG00000060679	1040	1285	1191	1111	1200	1123
ENSMUSG00000028138	1040	1185	951	1110	1159	1180
ENSMUSG00000002778	1040	1315	1054	1188	1142	1283
ENSMUSG00000025733	1039	1283	1184	1206	1252	1369
ENSMUSG00000029175	1039	1392	1162	1033	1079	1249
ENSMUSG00000019872	1038	1175	1077	1112	1061	1113
[truncated: 52,533 more rows]

## Sheet: groups information
	sample	genotype
	A10	Ebf1 KO (-/+)
	A11	Ebf1 KO (-/+)
	A12	Ebf1 KO (-/+)
	B10	WT
	B11	WT
	B12	WT
